# Supplementary material for: Bis(isoquinolin-2-ium) tetra­chlorido­zincate dihydrate
Source: Acta Crystallogr Sect E Struct Rep Online. 2014 Jul 23;70(Pt 8):m303. doi: 10.1107/S1600536814015682 (PMC4158490; doi:10.1107/S1600536814015682)
Supplement: Supplementary file 1 [file e-70-0m303-sup1.cif]

##############################################################################
#                                                                            #
# This CIF contains the data in a paper accepted for publication in          #
# Acta Crystallographica Section E. It conforms to the requirements of       #
# Notes for Authors for Acta Crystallographica Section E, and has been       #
# peer reviewed under the auspices of the IUCr Commission on Journals.       #
#                                                                            #
# Full details of the Crystallographic Information File format               #
# are given in the paper "The Crystallographic Information File (CIF):       #
# a New Standard Archive File for Crystallography" by S. R. Hall, F. H.      #
# Allen and I. D. Brown [Acta Cryst. (1991), A47, 655-685].                  #
#                                                                            #
# The current version of the core CIF dictionary is obtainable from          #
# ftp://ftp.iucr.org/pub/cif_core.dic.                                       #
#                                                                            #
# Software is freely available for graphical display of the structure(s)     #
# in this CIF. For information consult the CIF software page                 #
# http://www.iucr.org/resources/cif/software.                                #
#                                                                            #
# This file may be used for bona fide research purposes within the           #
# scientific community so long as proper attribution is given to the journal # 
# article from which it was obtained.                                        #
#                                                                            #
##############################################################################
data_global
_audit_creation_method     SHELXL-97
_journal_date_recd_electronic     2014-04-06
_journal_date_accepted     2014-07-05
_journal_name_full     'Acta Crystallographica, Section E'
_journal_year     2014
_journal_volume     70
_journal_issue      8
_journal_page_first     m303
_journal_page_last     m303
_journal_paper_category     QM
_journal_paper_doi     10.1107/S1600536814015682
_journal_coeditor_code     BT6974
_publ_contact_author_name     'A. Subbiah Pandi'
_publ_contact_author_address
;
  Department of Physics
  Presidency College
  Chennai- 600 005
  India
;
_publ_contact_author_email     'a_sp59@yahoo.in'
_publ_contact_author_fax     '044 091 2854 4894'
_publ_contact_author_phone     '044 091 24471061'
_publ_section_title
;
Bis(isoquinolin-2-ium) tetrachloridozincate dihydrate
;
loop_
    _publ_author_name
    _publ_author_address
    'Elumalai Govindan'
;
      Department of Physics,
      Presidency College,
      Chennai 600 005,
      India
;
    'Subramani Thirumurugan'
;
     Department of Chemistry,
     Pondicherry University,
     Pondicherry 605 014,
     India
;
    'Kanniah Rajkumar'
;
      Department of Chemistry,
      Pondicherry University,
      Pondicherry 605 014,
      India
;
    'Krishnamoorthy Anbalagan'
;
      Department of Chemistry,
      Pondicherry University,
      Pondicherry 605 014,
      India
;
    'Arunachalam SubbiahPandi'
;
     Department of Physics
     Presidency College
     Chennai 600 005
     India
;
data_I
_audit_creation_method     SHELXL-97
_database_code_depnum_ccdc_archive     'CCDC 1012416'
_chemical_name_systematic
;
Bis(isoquinolin-2-ium) tetrachloridozincate dihydrate
;
_chemical_name_common
;
Bis(isoquinolin-2-ium) tetrachloridozincate dihydrate
;
_chemical_formula_moiety     '(C9 H8 N)2 [Cl4 Zn] , 2H2 O'
_chemical_formula_sum     'C18 H20 Cl4 N2 O2 Zn'
_chemical_formula_iupac     '2(C9 H8 N), Cl4 Zn, 2(H2 O)'
_chemical_formula_weight     503.53
_chemical_melting_point     ?
_symmetry_cell_setting     monoclinic
_symmetry_space_group_name_H-M     'C 2/c'
_symmetry_space_group_name_hall     '-C 2yc'
loop_
    _symmetry_equiv_pos_as_xyz
    'x, y, z'
    '-x, y, -z+1/2'
    'x+1/2, y+1/2, z'
    '-x+1/2, y+1/2, -z+1/2'
    '-x, -y, -z'
    'x, -y, z-1/2'
    '-x+1/2, -y+1/2, -z'
    'x+1/2, -y+1/2, z-1/2'
_cell_length_a     11.4337(5)
_cell_length_b     9.9160(5)
_cell_length_c     19.1544(11)
_cell_angle_alpha     90.00
_cell_angle_beta     100.120(6)
_cell_angle_gamma     90.00
_cell_volume     2137.87(19)
_cell_formula_units_Z     4
_cell_measurement_reflns_used     1578
_cell_measurement_theta_min     3.88
_cell_measurement_theta_max     25.00
_cell_measurement_temperature     293(2)
_exptl_crystal_description     'Block'
_exptl_crystal_colour     'Pink'
_exptl_crystal_size_max     0.45
_exptl_crystal_size_mid     0.35
_exptl_crystal_size_min     0.35
_exptl_crystal_density_diffrn     1.564
_exptl_crystal_density_meas     ?
_exptl_crystal_density_method     'not measured'
_exptl_crystal_F_000     1024
_exptl_absorpt_coefficient_mu     1.664
_exptl_absorpt_correction_type     multi-scan
_exptl_absorpt_process_details
                                '<i>CrysAlis Pro</i> (Oxford Diffraction, 2009)'
_exptl_absorpt_correction_T_min     0.502
_exptl_absorpt_correction_T_max     0.559
_exptl_special_details     ?
_diffrn_ambient_temperature     293(2)
_diffrn_radiation_type     MoK\a
_diffrn_radiation_wavelength     0.71073
_diffrn_radiation_source     'fine-focus sealed tube'
_diffrn_radiation_monochromator     graphite
_diffrn_measurement_device_type     'Xcalibur, Eos'
_diffrn_measurement_method     '\w scans'
_diffrn_detector_area_resol_mean     ?
_diffrn_reflns_number     5345
_diffrn_reflns_av_R_equivalents     0.0242
_diffrn_reflns_av_sigmaI/netI     0.0284
_diffrn_reflns_theta_min     3.88
_diffrn_reflns_theta_max     25.00
_diffrn_reflns_theta_full     25.00
_diffrn_measured_fraction_theta_max     0.991
_diffrn_measured_fraction_theta_full     0.991
_diffrn_reflns_limit_h_min     -13
_diffrn_reflns_limit_h_max     13
_diffrn_reflns_limit_k_min     -11
_diffrn_reflns_limit_k_max     11
_diffrn_reflns_limit_l_min     -15
_diffrn_reflns_limit_l_max     22
_diffrn_standards_number     0
_diffrn_standards_interval_count     .
_diffrn_standards_interval_time     0
_diffrn_standards_decay_%     .
_refine_special_details
;
Refinement of <i>F</i>^2^ against ALL reflections. The weighted <i>R</i>-factor
<i>wR</i> and goodness of fit <i>S</i> are based on <i>F</i>^2^, conventional
<i>R</i>-factors <i>R</i> are based on <i>F</i>, with <i>F</i> set to zero for
negative <i>F</i>^2^. The threshold expression of <i>F</i>^2^ >
\s(<i>F</i>^2^) is used only for calculating <i>R</i>-factors(gt) <i>etc</i>.
and is not relevant to the choice of reflections for refinement.
<i>R</i>-factors based on <i>F</i>^2^ are statistically about twice as large
as those based on <i>F</i>, and <i>R</i>- factors based on ALL data will be
even larger.
;
_reflns_number_total     1857
_reflns_number_gt     1578
_reflns_threshold_expression     I>2\s(I)
_refine_ls_structure_factor_coef     Fsqd
_refine_ls_matrix_type     full
_refine_ls_R_factor_all     0.0416
_refine_ls_R_factor_gt     0.0328
_refine_ls_wR_factor_gt     0.0826
_refine_ls_wR_factor_ref     0.0881
_refine_ls_goodness_of_fit_ref     1.044
_refine_ls_restrained_S_all     1.051
_refine_ls_number_reflns     1857
_refine_ls_number_parameters     129
_refine_ls_number_restraints     4
_refine_ls_hydrogen_treatment     mixed
_refine_ls_weighting_scheme     calc
_refine_ls_weighting_details
         'calc w=1/[\s^2^(Fo^2^)+(0.0445P)^2^+1.8258P] where P=(Fo^2^+2Fc^2^)/3'
_atom_sites_solution_hydrogens     geom
_atom_sites_solution_primary     direct
_atom_sites_solution_secondary     difmap
_refine_ls_shift/su_max     0.000
_refine_ls_shift/su_mean     0.000
_refine_diff_density_max     0.613
_refine_diff_density_min     -0.316
_refine_ls_extinction_method     none
_refine_ls_extinction_coef     ?
loop_
    _atom_type_symbol
    _atom_type_description
    _atom_type_scat_dispersion_real
    _atom_type_scat_dispersion_imag
    _atom_type_scat_source
    'C' 'C' 0.0033 0.0016
                         'International Tables Vol C Tables 4.2.6.8 and 6.1.1.4'
    'H' 'H' 0.0000 0.0000
                         'International Tables Vol C Tables 4.2.6.8 and 6.1.1.4'
    'Cl' 'Cl' 0.1484 0.1585
                         'International Tables Vol C Tables 4.2.6.8 and 6.1.1.4'
    'N' 'N' 0.0061 0.0033
                         'International Tables Vol C Tables 4.2.6.8 and 6.1.1.4'
    'Zn' 'Zn' 0.2839 1.4301
                         'International Tables Vol C Tables 4.2.6.8 and 6.1.1.4'
    'O' 'O' 0.0106 0.0060
                         'International Tables Vol C Tables 4.2.6.8 and 6.1.1.4'
_computing_data_collection     'CrysAlis CCD (Oxford  Diffraction, 2009)'
_computing_cell_refinement     'CrysAlis RED (Oxford  Diffraction, 2009)'
_computing_data_reduction     'CrysAlis RED (Oxford  Diffraction, 2009)'
_computing_structure_solution     '<i>SHELXS97</i> (Sheldrick, 2008)'
_computing_structure_refinement     '<i>SHELXL97</i> (Sheldrick, 2008)'
_computing_molecular_graphics     '<i>ORTEP-3 for Windows</i> (Farrugia, 2012)'
_computing_publication_material
              '<i>SHELXL97</i> (Sheldrick, 2008) and <i>PLATON</i> (Spek, 2009)'
loop_
    _atom_site_type_symbol
    _atom_site_label
    _atom_site_fract_x
    _atom_site_fract_y
    _atom_site_fract_z
    _atom_site_U_iso_or_equiv
    _atom_site_adp_type
    _atom_site_calc_flag
    _atom_site_refinement_flags
    _atom_site_occupancy
    _atom_site_symmetry_multiplicity
    _atom_site_disorder_assembly
    _atom_site_disorder_group
    C C2 0.5564(3) 0.7834(3) 0.5659(2) 0.0638(9) Uani d . 1 1 . .
    H H2 0.6310 0.7446 0.5797 0.077 Uiso calc R 1 1 . .
    C C3 0.5124(3) 0.8013(3) 0.49629(19) 0.0547(8) Uani d . 1 1 . .
    H H3 0.5563 0.7748 0.4621 0.066 Uiso calc R 1 1 . .
    C C4 0.3988(3) 0.8607(3) 0.47563(15) 0.0426(6) Uani d . 1 1 . .
    C C5 0.3464(3) 0.8850(3) 0.40473(16) 0.0551(8) Uani d . 1 1 . .
    H H5 0.3858 0.8605 0.3681 0.066 Uiso calc R 1 1 . .
    C C6 0.2388(3) 0.9441(3) 0.39003(18) 0.0663(10) Uani d . 1 1 . .
    H H6 0.2053 0.9605 0.3430 0.080 Uiso calc R 1 1 . .
    C C7 0.1760(3) 0.9815(3) 0.4434(2) 0.0630(9) Uani d . 1 1 . .
    H H7 0.1018 1.0220 0.4314 0.076 Uiso calc R 1 1 . .
    C C8 0.2223(3) 0.9590(3) 0.51179(18) 0.0543(8) Uani d . 1 1 . .
    H H8 0.1800 0.9832 0.5471 0.065 Uiso calc R 1 1 . .
    C C9 0.3354(3) 0.8986(3) 0.52987(14) 0.0434(6) Uani d . 1 1 . .
    C C10 0.3869(3) 0.8765(3) 0.59995(16) 0.0537(8) Uani d . 1 1 . .
    H H10 0.3462 0.9008 0.6360 0.064 Uiso calc R 1 1 . .
    Cl Cl1 0.63080(8) 0.80565(9) 0.32392(5) 0.0717(3) Uani d . 1 1 . .
    N N1 0.4918(3) 0.8221(2) 0.61579(15) 0.0630(8) Uani d . 1 1 . .
    H H1 0.5217 0.8100 0.6598 0.076 Uiso calc RD 1 1 . .
    Zn Zn1 0.5000 0.67743(4) 0.2500 0.04026(17) Uani d S 1 2 . .
    Cl Cl2 0.39409(7) 0.54525(9) 0.31295(4) 0.0624(3) Uani d . 1 1 . .
    O O1 0.6337(2) 0.7676(4) 0.74389(14) 0.0902(9) Uani d D 1 1 . .
    H H1A 0.647(3) 0.8552(12) 0.7531(15) 0.108 Uiso d D 1 1 . .
    H H1B 0.7009(18) 0.737(3) 0.738(2) 0.108 Uiso d D 1 1 . .
loop_
    _atom_site_aniso_label
    _atom_site_aniso_U_11
    _atom_site_aniso_U_22
    _atom_site_aniso_U_33
    _atom_site_aniso_U_12
    _atom_site_aniso_U_13
    _atom_site_aniso_U_23
    C2 0.0525(18) 0.0463(17) 0.086(3) 0.0002(15) -0.0053(19) 0.0048(18)
    C3 0.0550(18) 0.0445(16) 0.067(2) -0.0010(14) 0.0165(16) -0.0013(15)
    C4 0.0547(16) 0.0303(12) 0.0429(15) -0.0075(12) 0.0092(13) -0.0024(11)
    C5 0.079(2) 0.0473(16) 0.0403(16) -0.0048(17) 0.0133(16) -0.0035(14)
    C6 0.091(3) 0.0501(18) 0.0491(19) -0.0068(19) -0.0103(19) 0.0034(15)
    C7 0.0583(19) 0.0479(18) 0.078(2) 0.0025(15) -0.0020(18) 0.0034(17)
    C8 0.0575(18) 0.0441(16) 0.065(2) 0.0015(15) 0.0193(16) 0.0013(15)
    C9 0.0560(16) 0.0329(13) 0.0423(15) -0.0078(13) 0.0112(13) -0.0001(12)
    C10 0.073(2) 0.0450(15) 0.0430(16) -0.0059(16) 0.0110(15) 0.0021(14)
    Cl1 0.0560(5) 0.0770(6) 0.0835(6) -0.0228(4) 0.0165(5) -0.0287(5)
    N1 0.085(2) 0.0496(15) 0.0473(15) -0.0087(15) -0.0087(15) 0.0038(12)
    Zn1 0.0361(3) 0.0450(3) 0.0418(3) 0.000 0.01239(19) 0.000
    Cl2 0.0637(5) 0.0713(5) 0.0561(5) -0.0201(4) 0.0216(4) 0.0066(4)
    O1 0.0648(15) 0.149(3) 0.0565(15) 0.0270(18) 0.0102(13) 0.0027(17)
_geom_special_details
;
All e.s.d.'s (except the e.s.d. in the dihedral angle between two l.s. planes)
are estimated using the full covariance matrix. The cell e.s.d.'s are taken
into account individually in the estimation of e.s.d.'s in distances, angles
and torsion angles; correlations between e.s.d.'s in cell parameters are only
used when they are defined by crystal symmetry. An approximate (isotropic)
treatment of cell e.s.d.'s is used for estimating e.s.d.'s involving l.s.
planes.
;
loop_
    _geom_bond_atom_site_label_1
    _geom_bond_atom_site_label_2
    _geom_bond_site_symmetry_2
    _geom_bond_distance
    _geom_bond_publ_flag
    C2 C3 . 1.351(5) ?
    C2 N1 . 1.362(5) ?
    C2 H2 . 0.9300 ?
    C3 C4 . 1.417(4) ?
    C3 H3 . 0.9300 ?
    C4 C5 . 1.406(4) ?
    C4 C9 . 1.418(4) ?
    C5 C6 . 1.347(5) ?
    C5 H5 . 0.9300 ?
    C6 C7 . 1.399(5) ?
    C6 H6 . 0.9300 ?
    C7 C8 . 1.343(5) ?
    C7 H7 . 0.9300 ?
    C8 C9 . 1.412(4) ?
    C8 H8 . 0.9300 ?
    C9 C10 . 1.385(4) ?
    C10 N1 . 1.302(4) ?
    C10 H10 . 0.9300 ?
    Cl1 Zn1 . 2.2614(9) ?
    N1 H1 . 0.8600 ?
    Zn1 Cl1 2_655 2.2614(9) ?
    Zn1 Cl2 . 2.2697(7) ?
    Zn1 Cl2 2_655 2.2697(7) ?
    O1 H1A . 0.894(10) ?
    O1 H1B . 0.850(10) ?
loop_
    _geom_angle_atom_site_label_1
    _geom_angle_atom_site_label_2
    _geom_angle_atom_site_label_3
    _geom_angle_site_symmetry_1
    _geom_angle_site_symmetry_3
    _geom_angle
    _geom_angle_publ_flag
    C3 C2 N1 . . 120.1(3) ?
    C3 C2 H2 . . 119.9 ?
    N1 C2 H2 . . 119.9 ?
    C2 C3 C4 . . 119.6(3) ?
    C2 C3 H3 . . 120.2 ?
    C4 C3 H3 . . 120.2 ?
    C5 C4 C3 . . 123.7(3) ?
    C5 C4 C9 . . 118.4(3) ?
    C3 C4 C9 . . 117.8(3) ?
    C6 C5 C4 . . 119.7(3) ?
    C6 C5 H5 . . 120.2 ?
    C4 C5 H5 . . 120.2 ?
    C5 C6 C7 . . 122.0(3) ?
    C5 C6 H6 . . 119.0 ?
    C7 C6 H6 . . 119.0 ?
    C8 C7 C6 . . 120.3(3) ?
    C8 C7 H7 . . 119.9 ?
    C6 C7 H7 . . 119.9 ?
    C7 C8 C9 . . 119.8(3) ?
    C7 C8 H8 . . 120.1 ?
    C9 C8 H8 . . 120.1 ?
    C10 C9 C8 . . 121.3(3) ?
    C10 C9 C4 . . 118.9(3) ?
    C8 C9 C4 . . 119.8(3) ?
    N1 C10 C9 . . 120.6(3) ?
    N1 C10 H10 . . 119.7 ?
    C9 C10 H10 . . 119.7 ?
    C10 N1 C2 . . 123.0(3) ?
    C10 N1 H1 . . 118.5 ?
    C2 N1 H1 . . 118.5 ?
    Cl1 Zn1 Cl1 . 2_655 111.58(6) ?
    Cl1 Zn1 Cl2 . . 110.36(3) ?
    Cl1 Zn1 Cl2 2_655 . 107.54(3) ?
    Cl1 Zn1 Cl2 . 2_655 107.55(3) ?
    Cl1 Zn1 Cl2 2_655 2_655 110.36(3) ?
    Cl2 Zn1 Cl2 . 2_655 109.45(5) ?
    H1A O1 H1B . . 104.4(16) ?
loop_
    _geom_hbond_atom_site_label_D
    _geom_hbond_atom_site_label_H
    _geom_hbond_atom_site_label_A
    _geom_hbond_site_symmetry_A
    _geom_hbond_distance_DH
    _geom_hbond_distance_HA
    _geom_hbond_distance_DA
    _geom_hbond_angle_DHA
    N1 H1 O1 . 0.86 1.92 2.747(4) 160.7
    O1 H1B Cl1 7_666 0.850(10) 2.47(2) 3.270(3) 157(4)
_iucr_refine_instructions_details
;
TITL  ASPGR2 in  C 2/c
CELL  0.71073  11.4337   9.9160  19.1544   90.000  100.120   90.000
ZERR     4.00   0.0005   0.0005   0.0011    0.000    0.006    0.000
LATT   7
SYMM  - X,   Y, 1/2 - Z
SFAC  C    H    CL   N    ZN   O
UNIT  72   80   16   8    4    8
MERG   2
OMIT    -2.00  50.00
OMIT    -1   1   4
OMIT     0   2   0
OMIT    -1   1   6
OMIT    -1   1   3
OMIT     0   0   6
DFIX 0.85 0.01 O1 H1A O1 H1B
DFIX 1.38 0.01 H1A H1B
DFIX 2.2 0.02 H1A H1
EQIV $1  -x+3/2, -y+3/2, -z+1
HTAB N1 O1
HTAB O1 CL1_$1
FMAP   2
PLAN   20
ACTA
BOND   $H
L.S.  20
WGHT    0.044500    1.825800
FVAR       3.85288
C2    1    0.556420    0.783403    0.565862    11.00000    0.05248    0.04626 =
         0.08629    0.00480   -0.00534    0.00019
AFIX  43
H2    2    0.630958    0.744639    0.579687    11.00000   -1.20000
AFIX   0
C3    1    0.512375    0.801275    0.496288    11.00000    0.05496    0.04445 =
         0.06683   -0.00135    0.01653   -0.00102
AFIX  43
H3    2    0.556318    0.774755    0.462140    11.00000   -1.20000
AFIX   0
C4    1    0.398809    0.860674    0.475634    11.00000    0.05474    0.03032 =
         0.04287   -0.00240    0.00922   -0.00748
C5    1    0.346384    0.885018    0.404731    11.00000    0.07868    0.04725 =
         0.04027   -0.00347    0.01327   -0.00484
AFIX  43
H5    2    0.385819    0.860458    0.368140    11.00000   -1.20000
AFIX   0
C6    1    0.238810    0.944058    0.390031    11.00000    0.09147    0.05006 =
         0.04910    0.00339   -0.01030   -0.00684
AFIX  43
H6    2    0.205270    0.960462    0.342961    11.00000   -1.20000
AFIX   0
C7    1    0.175973    0.981464    0.443377    11.00000    0.05826    0.04789 =
         0.07787    0.00344   -0.00201    0.00254
AFIX  43
H7    2    0.101819    1.022037    0.431427    11.00000   -1.20000
AFIX   0
C8    1    0.222299    0.959021    0.511786    11.00000    0.05754    0.04406 =
         0.06451    0.00134    0.01933    0.00154
AFIX  43
H8    2    0.180027    0.983208    0.547146    11.00000   -1.20000
AFIX   0
C9    1    0.335397    0.898584    0.529867    11.00000    0.05605    0.03293 =
         0.04229   -0.00005    0.01122   -0.00784
C10   1    0.386911    0.876497    0.599951    11.00000    0.07339    0.04499 =
         0.04304    0.00214    0.01104   -0.00587
AFIX  43
H10   2    0.346175    0.900769    0.636008    11.00000   -1.20000
AFIX   0
CL1   3    0.630803    0.805654    0.323918    11.00000    0.05599    0.07702 =
         0.08352   -0.02870    0.01648   -0.02275
N1    4    0.491840    0.822064    0.615785    11.00000    0.08472    0.04965 =
         0.04725    0.00376   -0.00873   -0.00867
AFIX  43
H1    2    0.521730    0.809971    0.659763    11.00000   -1.20000
AFIX   0
ZN1   5    0.500000    0.677433    0.250000    10.50000    0.03609    0.04495 =
         0.04176    0.00000    0.01239    0.00000
CL2   3    0.394093    0.545249    0.312955    11.00000    0.06367    0.07132 =
         0.05615    0.00663    0.02161   -0.02011
O1    6    0.633717    0.767572    0.743892    11.00000    0.06484    0.14894 =
         0.05651    0.00273    0.01018    0.02696
H1A   2    0.646805    0.855223    0.753123    11.00000   -1.20000
H1B   2    0.700902    0.736899    0.738299    11.00000   -1.20000
HKLF 4
REM
REM R1 =  0.0328 for   1578 Fo > 4sig(Fo)  and  0.0416 for all   1857 data
REM    129 parameters refined using      4 restraints
END
WGHT      0.0443      1.8387
REM Highest difference peak  0.613,  deepest hole -0.316,  1-sigma level  0.053
Q1    1   0.6360  0.8952  0.7454  11.00000  0.05    0.61
Q2    1   0.5921  0.8712  0.2900  11.00000  0.05    0.43
Q3    1   0.4388  0.4878  0.2992  11.00000  0.05    0.37
Q4    1   0.6825  0.7975  0.2916  11.00000  0.05    0.20
Q5    1   0.7257  0.8246  0.7592  11.00000  0.05    0.20
Q6    1   0.6517  0.8145  0.3450  11.00000  0.05    0.19
Q7    1   0.5000  0.8537  0.2500  10.50000  0.05    0.17
Q8    1   0.4061  0.8181  0.4783  11.00000  0.05    0.16
Q9    1   0.5000  0.4235  0.2500  10.50000  0.05    0.16
Q10   1   0.2875  0.8995  0.5273  11.00000  0.05    0.16
Q11   1   0.3455  0.8494  0.5504  11.00000  0.05    0.15
Q12   1   0.5345  0.8091  0.5893  11.00000  0.05    0.14
Q13   1   0.4514  0.8432  0.3793  11.00000  0.05    0.14
Q14   1   0.6140  0.6170  0.7480  11.00000  0.05    0.14
Q15   1   0.3486  0.8635  0.5072  11.00000  0.05    0.14
Q16   1   0.2602  0.8642  0.3836  11.00000  0.05    0.13
Q17   1   0.4372  0.6576  0.3143  11.00000  0.05    0.13
Q18   1   0.5595  0.6812  0.3201  11.00000  0.05    0.13
Q19   1   0.0545  1.0203  0.4214  11.00000  0.05    0.13
Q20   1   0.4201  0.9091  0.4966  11.00000  0.05    0.13
;
