# Supplementary material for: Bis(isoquinolin-2-ium) tetra­chlorido­zincate dihydrate
Source: Acta Crystallogr Sect E Struct Rep Online. 2014 Jul 23;70(Pt 8):m303. doi: 10.1107/S1600536814015682 (PMC4158490; doi:10.1107/S1600536814015682)
Supplement: Supplementary file 2 [file e-70-0m303-Isup2.hkl]

# 
# h,k,l, Fc-squared, Fo-squared, sigma(Fo-squared) and status flag 
# 
data_I
_shelx_title 'ASPGR2 in C 2/c ' 
_shelx_refln_list_code          4 
_shelx_F_calc_maximum      242.31 
_exptl_crystal_F_000      1024.00 
_reflns_d_resolution_high  0.8410 
 
loop_ 
 _symmetry_equiv_pos_as_xyz 
 'x, y, z' 
 '-x, y, -z+1/2' 
 'x+1/2, y+1/2, z' 
 '-x+1/2, y+1/2, -z+1/2' 
 '-x, -y, -z' 
 'x, -y, z-1/2' 
 '-x+1/2, -y+1/2, -z' 
 'x+1/2, -y+1/2, z-1/2' 
 
_cell_length_a    11.4337 
_cell_length_b     9.9160 
_cell_length_c    19.1544 
_cell_angle_alpha  90.000 
_cell_angle_beta  100.120 
_cell_angle_gamma  90.000 
 
_shelx_F_squared_multiplier     1.000 
 
loop_ 
 _refln_index_h 
 _refln_index_k 
 _refln_index_l 
 _refln_F_squared_calc 
 _refln_F_squared_meas 
 _refln_F_squared_sigma 
 _refln_observed_status 
   4   0   0    11699.56    12075.50    104.95 o 
   6   0   0     7600.68     7300.26     92.26 o 
   8   0   0    19829.70    20344.72    217.68 o 
  10   0   0     2374.56     2356.77     60.73 o 
  12   0   0      180.24      155.70     24.59 o 
   3   1   0      262.70      357.37     10.96 o 
   5   1   0      703.35      857.35     18.94 o 
   7   1   0      789.63      900.09     20.97 o 
   9   1   0     1767.47     1703.46     31.07 o 
  11   1   0      558.49      548.26     24.28 o 
  13   1   0       23.46       10.90     24.13 o 
   2   2   0    37944.94    37824.59    571.57 o 
   4   2   0     1314.64     1338.66     38.93 o 
   6   2   0     9502.44     9759.44     95.89 o 
   8   2   0     3657.02     3612.79     57.68 o 
  10   2   0       34.94       23.14      8.32 o 
  12   2   0        1.70        4.56     10.90 o 
   1   3   0    35427.50    36711.96    224.60 o 
   3   3   0    34134.85    34347.13    315.16 o 
   5   3   0    12135.63    11966.81    302.97 o 
   7   3   0      225.42      269.06     12.81 o 
   9   3   0        7.30        8.89     11.28 o 
  11   3   0      837.04      951.80     39.51 o 
   0   4   0      353.85      237.82     11.56 o 
   2   4   0      701.10      627.62     21.52 o 
   4   4   0       24.52        9.03     22.67 o 
   6   4   0      515.34      510.10     28.72 o 
   8   4   0      243.47      258.37     18.82 o 
  10   4   0      114.50      125.59     14.99 o 
  12   4   0       48.38       51.89     26.04 o 
   1   5   0      131.13      176.44      9.03 o 
   3   5   0       21.11       23.66      5.81 o 
   5   5   0     1844.23     1647.64     56.88 o 
   7   5   0        8.69       -1.92     14.25 o 
   9   5   0       91.12       76.03     12.08 o 
  11   5   0     1509.34     1365.28     60.42 o 
   0   6   0     5533.15     5372.56     80.80 o 
   2   6   0     7246.15     7282.37     88.73 o 
   4   6   0     2779.00     2948.50    136.85 o 
   6   6   0     1378.57     1296.66     50.15 o 
   8   6   0     1315.37     1185.21     52.31 o 
  10   6   0     1267.27     1064.65     75.26 o 
   1   7   0      173.86      205.44     12.09 o 
   3   7   0       36.32       27.72     11.30 o 
   5   7   0      719.67      691.88     97.17 o 
   7   7   0      207.39      200.02     24.54 o 
   9   7   0      399.20      382.20     35.48 o 
   0   8   0     4538.19     4276.40     80.63 o 
   2   8   0     1891.62     1872.12     56.90 o 
   4   8   0     1499.27     1579.40     43.95 o 
   6   8   0      508.29      552.14     46.26 o 
   8   8   0     1953.86     1883.57     95.29 o 
   1   9   0     2507.08     2620.87     52.63 o 
   3   9   0       21.15       26.41      8.63 o 
   5   9   0      107.69       67.42     63.22 o 
   7   9   0      445.00      490.25     63.68 o 
   0  10   0       66.52       61.91     17.14 o 
   2  10   0       72.98       87.58     14.73 o 
   4  10   0        3.02        7.56     15.11 o 
   6  10   0      925.74      729.83     83.09 o 
   1  11   0       52.35       42.32     14.94 o 
   3  11   0      452.70      453.42     40.03 o 
 -13   1   1       11.39       22.16     17.33 o 
 -11   1   1      347.88      393.76     18.66 o 
  -9   1   1     4980.60     4913.57     55.78 o 
  -7   1   1     7988.03     7925.31     73.07 o 
  -5   1   1     1963.41     2125.21     25.74 o 
  -3   1   1     2799.50     2790.09     28.66 o 
   3   1   1       24.04       13.20      6.35 o 
   5   1   1       24.40       17.48      5.66 o 
   7   1   1     3208.47     2943.41     43.83 o 
   9   1   1     1335.31     1287.13     27.13 o 
  11   1   1      274.64      280.33     23.02 o 
  13   1   1      516.54      514.16     34.61 o 
 -12   2   1      782.73      672.83     35.61 o 
 -10   2   1      812.82      879.55     28.56 o 
  -8   2   1     1992.74     2138.95     40.91 o 
  -6   2   1      800.63      690.01     24.29 o 
  -4   2   1     3976.98     4066.75     53.73 o 
  -2   2   1    33020.13    32073.97    487.72 o 
   2   2   1     8100.47     7593.27     64.58 o 
   4   2   1     7185.21     7402.40    151.10 o 
   6   2   1     4170.28     4362.86     67.65 o 
   8   2   1      690.89      749.09     29.35 o 
  10   2   1     2908.06     2886.96     53.40 o 
  12   2   1      396.47      357.11     30.65 o 
 -13   3   1      129.12      137.87     28.63 o 
 -11   3   1        1.04       -0.46     10.59 o 
  -9   3   1       15.70       29.01      9.95 o 
  -7   3   1       41.40       45.20      6.77 o 
  -5   3   1     1012.09     1017.76     81.34 o 
  -3   3   1     5759.33     5492.46     95.16 o 
  -1   3   1    16185.27    17252.40    185.50 o 
   1   3   1    41810.84    41361.79    280.06 o 
   3   3   1      621.49      890.02     23.58 o 
   5   3   1     4795.09     4711.25     96.52 o 
   7   3   1      517.52      578.46     27.41 o 
   9   3   1      376.53      361.86     24.90 o 
  11   3   1        9.81       16.40      9.80 o 
 -12   4   1     1680.49     1634.49     61.80 o 
 -10   4   1      293.03      339.67     22.27 o 
  -8   4   1      693.52      696.48     27.65 o 
  -6   4   1     7510.25     7201.33    173.61 o 
  -4   4   1    28815.59    28379.17    493.69 o 
  -2   4   1     4240.08     4020.49     55.59 o 
   0   4   1       67.28       55.10      5.64 o 
   2   4   1     7310.91     7130.05     66.62 o 
   4   4   1    33226.60    33398.84    810.19 o 
   6   4   1     4216.93     4091.85     98.83 o 
   8   4   1     1168.96     1138.38     37.65 o 
  10   4   1      314.23      334.03     22.91 o 
  12   4   1      778.94      790.48     53.34 o 
 -11   5   1      104.34      103.08     21.93 o 
  -9   5   1       46.48       42.05     10.81 o 
  -7   5   1      398.77      380.05     29.13 o 
  -5   5   1     4255.30     4149.49     83.35 o 
  -3   5   1       32.68       75.74      7.50 o 
  -1   5   1     1905.14     2117.44     30.20 o 
   1   5   1       49.87       39.54      5.51 o 
   3   5   1     5526.05     6124.44    110.17 o 
   5   5   1     2329.45     2212.60     88.74 o 
   7   5   1     1414.74     1295.09     63.14 o 
   9   5   1      103.65       96.85     14.66 o 
  11   5   1        2.37        3.25     15.85 o 
 -10   6   1      224.04      225.71     26.81 o 
  -8   6   1      105.45       87.15     19.50 o 
  -6   6   1       98.05       83.64     28.56 o 
  -4   6   1      296.54      314.89     14.49 o 
  -2   6   1     2094.47     2338.53     40.00 o 
   0   6   1     1404.55     1407.54     26.45 o 
   2   6   1    21367.78    22223.23    376.57 o 
   4   6   1      133.91      140.54     18.52 o 
   6   6   1      221.18      248.66     31.40 o 
   8   6   1       17.22       37.29     16.62 o 
  10   6   1     1204.04     1364.64     60.36 o 
  -9   7   1     2948.96     2784.75    171.78 o 
  -7   7   1     1627.47     1846.64    103.23 o 
  -5   7   1     1260.62     1305.69     87.44 o 
  -3   7   1     1023.41      948.54     49.81 o 
  -1   7   1     6944.01     7270.56     74.32 o 
   1   7   1     7014.26     7136.93     73.91 o 
   3   7   1       35.05       84.19     11.14 o 
   5   7   1      243.53      199.27     23.28 o 
   7   7   1      941.57     1077.79     50.02 o 
   9   7   1     1040.18     1020.54     60.40 o 
  -8   8   1      495.59      479.20     47.10 o 
  -6   8   1       92.45       89.43     22.08 o 
  -4   8   1      766.40      742.60     27.25 o 
  -2   8   1      251.75      224.41     15.38 o 
   0   8   1     1398.48     1269.90     38.48 o 
   2   8   1     1089.31     1039.36     28.35 o 
   4   8   1      475.59      451.24     40.47 o 
   6   8   1      110.23      159.82     28.14 o 
   8   8   1      169.22      133.26     28.81 o 
  -7   9   1      217.97      314.11     39.88 o 
  -5   9   1      156.74      137.04     27.33 o 
  -3   9   1      353.94      296.14     17.50 o 
  -1   9   1     1664.61     1861.84     60.84 o 
   1   9   1       32.18       38.96     10.40 o 
   3   9   1      250.51      272.41     17.71 o 
   5   9   1      179.77      174.12     30.46 o 
   7   9   1     1091.48      975.53     64.88 o 
  -6  10   1     2079.36     1765.55     89.03 o 
  -4  10   1      750.04      715.85     52.27 o 
  -2  10   1      249.19      295.07     18.72 o 
   0  10   1      283.83      279.39     18.76 o 
   2  10   1      642.12      679.70     32.43 o 
   4  10   1      890.86      798.26     76.46 o 
   6  10   1      245.16      250.42     52.74 o 
  -3  11   1       24.71       52.45     20.92 o 
  -1  11   1       65.40       19.45     16.53 o 
   1  11   1        9.61       18.40     14.65 o 
   3  11   1      102.40       69.51     23.13 o 
 -12   0   2       18.04       14.39     14.10 o 
 -10   0   2     3458.88     3526.50     82.35 o 
  -8   0   2    18734.67    19043.99    176.10 o 
  -6   0   2     1171.79     1041.51     22.09 o 
  -4   0   2    13919.67    14755.68    121.39 o 
  -2   0   2    19574.58    18825.30    273.79 o 
   2   0   2     8460.28     9215.17    143.15 o 
   4   0   2      237.69      216.96     10.12 o 
   6   0   2     3353.17     3181.68     69.54 o 
   8   0   2     5179.31     5188.63    106.76 o 
  10   0   2      453.36      425.81     32.61 o 
  12   0   2      153.38      191.49     37.13 o 
 -13   1   2       11.90       -2.06     20.33 o 
 -11   1   2      107.29      106.03     12.14 o 
  -9   1   2     1080.59     1047.33     23.67 o 
  -7   1   2     6161.72     6244.15     61.71 o 
  -5   1   2        5.70       15.14      3.30 o 
  -3   1   2     3122.41     3214.77     27.18 o 
   3   1   2    24370.31    25460.03    277.04 o 
   5   1   2     2658.74     2695.84     39.60 o 
   7   1   2       57.90       54.44      7.68 o 
   9   1   2      880.59      798.84     24.81 o 
  11   1   2     1993.54     1926.26     52.60 o 
  13   1   2       25.25       19.65     14.22 o 
 -12   2   2      130.06      122.35     15.79 o 
 -10   2   2      473.45      453.57     20.37 o 
  -8   2   2      968.93      911.57     25.06 o 
  -6   2   2      340.88      373.78     13.15 o 
  -4   2   2     1389.63     1516.03     24.02 o 
  -2   2   2       98.01       86.48     14.01 o 
   0   2   2    13771.23    12128.61    196.54 o 
   2   2   2    17908.66    18110.79    150.16 o 
   4   2   2        9.12       11.69      7.60 o 
   6   2   2    18349.93    17812.56    184.32 o 
   8   2   2     2192.73     2099.70     50.60 o 
  10   2   2      400.10      390.39     19.74 o 
  12   2   2        6.84       11.67     12.73 o 
 -13   3   2     1134.31     1214.06     61.51 o 
 -11   3   2     1085.44     1069.93     45.65 o 
  -9   3   2       18.57       39.03     10.00 o 
  -7   3   2     1122.25     1116.68     25.22 o 
  -5   3   2    27343.08    26841.65    458.48 o 
  -3   3   2    16819.96    17202.48    215.00 o 
  -1   3   2     3825.96     4029.31     57.77 o 
   1   3   2    21059.69    21178.18    121.67 o 
   3   3   2    10093.97     9890.30     95.94 o 
   5   3   2     9159.65     9151.79    148.51 o 
   7   3   2     1081.94     1094.93     38.79 o 
   9   3   2     2186.21     2190.65     74.08 o 
  11   3   2     1401.33     1338.63     41.13 o 
 -12   4   2      117.12      125.33     17.98 o 
 -10   4   2       37.28       41.77     16.02 o 
  -8   4   2      680.14      645.88     25.79 o 
  -6   4   2      347.42      312.32     23.23 o 
  -4   4   2    16033.26    16567.67    513.25 o 
  -2   4   2      699.70      714.79     22.42 o 
   0   4   2     1140.31     1059.24     18.08 o 
   2   4   2       42.61       29.21      4.89 o 
   4   4   2     1780.58     1849.89     41.68 o 
   6   4   2      347.73      327.61     15.03 o 
   8   4   2      125.82      136.13     27.56 o 
  10   4   2        3.48       14.44     11.08 o 
  12   4   2       16.82        7.93     13.90 o 
 -11   5   2      688.24      650.05     53.98 o 
  -9   5   2      156.12      117.33     13.54 o 
  -7   5   2      538.50      569.78     33.28 o 
  -5   5   2     5891.38     5760.04    124.75 o 
  -3   5   2    14882.11    15439.04    128.73 o 
  -1   5   2      126.58      177.10     11.86 o 
   1   5   2     3519.98     3728.10     38.60 o 
   3   5   2    21951.79    22231.34    304.40 o 
   5   5   2      840.68      727.96     28.68 o 
   7   5   2      141.19      116.08     25.05 o 
   9   5   2     1604.52     1532.09     55.07 o 
  11   5   2      876.53      894.60     49.53 o 
 -10   6   2      811.71      774.56     56.81 o 
  -8   6   2      905.48      774.86     62.83 o 
  -6   6   2      568.58      554.48     42.23 o 
  -4   6   2     1912.50     1963.18     41.23 o 
  -2   6   2     5614.13     5483.99     73.26 o 
   0   6   2     2731.81     2657.79     47.70 o 
   2   6   2      503.95      511.23     27.55 o 
   4   6   2     1493.84     1765.91     66.92 o 
   6   6   2     2140.89     2150.02     98.59 o 
   8   6   2      487.87      446.39     33.24 o 
  10   6   2       30.10       62.23     19.23 o 
  -9   7   2      161.01      165.57     31.86 o 
  -7   7   2        0.37       -4.20     27.23 o 
  -5   7   2     2138.18     2160.19     68.10 o 
  -3   7   2        1.07       -3.57      7.03 o 
  -1   7   2      207.93      235.61     14.76 o 
   1   7   2      372.48      389.46     16.39 o 
   3   7   2      711.89      706.48     35.96 o 
   5   7   2      447.73      476.50     37.37 o 
   7   7   2       59.03       61.66     18.22 o 
   9   7   2       12.27       68.76     19.18 o 
  -8   8   2     1399.70     1366.00     75.63 o 
  -6   8   2      411.73      498.35     44.56 o 
  -4   8   2      348.31      249.22     16.45 o 
  -2   8   2     1060.36     1060.70     30.13 o 
   0   8   2     4126.93     3842.96     53.62 o 
   2   8   2      562.10      520.04     24.71 o 
   4   8   2       62.75      -17.30     26.17 o 
   6   8   2      559.30      614.79     39.14 o 
   8   8   2      486.92      465.45     49.91 o 
  -7   9   2      503.00      629.64     54.07 o 
  -5   9   2      168.16      150.48     24.06 o 
  -3   9   2       34.43       12.39      8.33 o 
  -1   9   2      353.03      369.23     20.13 o 
   1   9   2      640.33      674.89     22.85 o 
   3   9   2     1517.06     1253.42     51.78 o 
   5   9   2      117.46       72.51     30.86 o 
   7   9   2      297.47      333.70     41.32 o 
  -6  10   2      452.56      387.38     35.40 o 
  -4  10   2       18.16       24.36     16.40 o 
  -2  10   2      229.22      278.58     18.58 o 
   0  10   2       27.27       41.06     10.55 o 
   2  10   2      561.36      554.38     30.44 o 
   4  10   2       23.01       40.06     27.18 o 
   6  10   2       94.68       48.06     28.03 o 
  -3  11   2      474.99      518.14     38.90 o 
  -1  11   2       19.36       23.37     18.23 o 
   1  11   2       64.50       77.41     20.46 o 
   3  11   2      275.92      303.47     34.44 o 
 -13   1   3       18.15       25.76     17.61 o 
 -11   1   3      882.64      858.33     26.54 o 
  -9   1   3     4056.34     4095.20     49.46 o 
  -7   1   3      725.66      707.50     18.44 o 
  -5   1   3      133.69      112.02      5.39 o 
  -3   1   3    29706.01    29054.37    196.42 o 
   3   1   3    12702.63    11940.45    124.35 o 
   5   1   3    20010.97    20717.33    199.91 o 
   7   1   3     3616.41     3640.54     54.63 o 
   9   1   3      389.36      388.43     19.67 o 
  11   1   3      651.23      788.09     38.44 o 
 -12   2   3      284.86      251.91     20.98 o 
 -10   2   3      203.69      219.94     14.66 o 
  -8   2   3     3115.69     3216.51     42.35 o 
  -6   2   3    14555.71    14478.51    127.05 o 
  -4   2   3     1718.16     1707.57     29.56 o 
  -2   2   3     9402.89    10750.07    195.20 o 
   0   2   3     6896.57     7250.61    111.29 o 
   2   2   3    19952.35    20180.11    165.18 o 
   4   2   3     2582.93     2716.64     65.35 o 
   6   2   3      507.15      506.87     24.49 o 
   8   2   3      604.75      634.68     30.62 o 
  10   2   3     1201.96     1058.67     37.41 o 
  12   2   3      563.86      475.66     28.82 o 
 -13   3   3        8.62        1.49     12.80 o 
 -11   3   3      227.18      284.13     25.35 o 
  -9   3   3       62.39       65.45     10.59 o 
  -7   3   3     2178.60     2158.33     50.05 o 
  -5   3   3       46.18       58.53     24.36 o 
  -3   3   3    16228.09    15483.19    477.11 o 
  -1   3   3     1974.35     2095.83     35.27 o 
   1   3   3     2294.56     1881.53     24.04 o 
   3   3   3       66.45       39.25      6.62 o 
   5   3   3     4549.25     4202.26     90.67 o 
   7   3   3     1519.53     1679.50     49.08 o 
   9   3   3      381.98      353.66     25.98 o 
  11   3   3       32.11       41.64     11.17 o 
 -12   4   3     1782.21     1844.40     58.21 o 
 -10   4   3      227.22      243.76     38.27 o 
  -8   4   3      368.44      356.97     18.61 o 
  -6   4   3     6538.30     6162.50    165.66 o 
  -4   4   3     9558.76    10465.42    189.43 o 
  -2   4   3     2563.80     2513.10     37.34 o 
   0   4   3       29.60       19.57      3.11 o 
   2   4   3     4102.34     4076.16     72.81 o 
   4   4   3      370.42      418.60     18.63 o 
   6   4   3     1629.92     1496.95     37.28 o 
   8   4   3     1345.30     1344.34     48.15 o 
  10   4   3     1160.87     1074.97     41.46 o 
  12   4   3       22.36       22.88     13.71 o 
 -11   5   3      743.33      753.17     56.70 o 
  -9   5   3      334.02      388.45     38.34 o 
  -7   5   3       24.94       19.64      8.65 o 
  -5   5   3     1399.49     1274.75     63.92 o 
  -3   5   3    15475.89    15992.21    174.28 o 
  -1   5   3     5169.96     5191.69     66.86 o 
   1   5   3       92.45       82.52      7.62 o 
   3   5   3      102.43       89.61     12.13 o 
   5   5   3     1901.55     1823.37     60.83 o 
   7   5   3     5916.81     6120.18    138.85 o 
   9   5   3      844.34      802.10     35.94 o 
  11   5   3       21.28       28.91     17.37 o 
 -10   6   3       18.39      -10.54     22.98 o 
  -8   6   3      806.10      785.65     52.20 o 
  -6   6   3     3957.44     4024.52    111.97 o 
  -4   6   3       27.89       20.93      4.77 o 
  -2   6   3     2307.37     2275.96     39.02 o 
   0   6   3     1378.44     1378.64     29.99 o 
   2   6   3     2947.74     2719.15     43.91 o 
   4   6   3      178.90      158.28     13.61 o 
   6   6   3     1477.80     1606.67     68.64 o 
   8   6   3      203.91      235.88     26.36 o 
  10   6   3      668.13      686.16     44.03 o 
  -9   7   3     1716.78     1697.89    166.38 o 
  -7   7   3     1638.43     1950.70     82.62 o 
  -5   7   3      868.06      881.37     43.12 o 
  -3   7   3      469.57      392.65     15.64 o 
  -1   7   3     5758.92     5889.98     74.30 o 
   1   7   3     4785.87     4914.59     69.77 o 
   3   7   3     2379.59     2361.07     77.90 o 
   5   7   3     1771.84     1603.95     58.21 o 
   7   7   3     1333.69     1419.80     58.45 o 
   9   7   3      314.70      373.02     37.54 o 
  -8   8   3      575.28      527.57     49.07 o 
  -6   8   3      211.04      227.94     42.79 o 
  -4   8   3      555.52      463.15     21.45 o 
  -2   8   3      143.70      144.40     13.06 o 
   0   8   3     1323.04     1223.85     33.57 o 
   2   8   3      554.02      519.69     21.59 o 
   4   8   3     1520.85     1518.07    100.24 o 
   6   8   3        2.23        5.92     19.05 o 
   8   8   3      248.89      265.59     37.28 o 
  -7   9   3       55.73       85.26     26.37 o 
  -5   9   3        3.48       22.42     27.26 o 
  -3   9   3     1226.58     1128.45     43.32 o 
  -1   9   3      939.45     1007.66     40.07 o 
   1   9   3      141.37      158.41     18.66 o 
   3   9   3        8.48       49.03     29.50 o 
   5   9   3      861.48      894.92     83.84 o 
   7   9   3      483.06      544.81     85.41 o 
  -6  10   3       96.80       92.85     20.86 o 
  -4  10   3      904.01      879.33     39.03 o 
  -2  10   3      400.38      414.04     22.63 o 
   0  10   3      215.47      205.22     17.37 o 
   2  10   3      555.40      597.45     27.59 o 
   4  10   3      317.99      324.66     52.59 o 
   6  10   3       59.96       20.26     29.01 o 
  -3  11   3      105.45       84.13     20.48 o 
  -1  11   3       86.47       71.65     24.37 o 
   1  11   3      105.50      129.60     30.09 o 
   3  11   3       15.48       -5.34     30.80 o 
 -12   0   4        8.43       13.19     34.35 o 
 -10   0   4     4131.25     4193.62    103.01 o 
  -8   0   4     6679.89     6730.35     84.93 o 
  -6   0   4     6017.07     6078.61     62.50 o 
  -4   0   4     4513.76     4209.39     54.20 o 
  -2   0   4     5179.15     5593.65    111.81 o 
   2   0   4     8705.44     8534.59    175.95 o 
   4   0   4     5271.32     4684.39     75.82 o 
   6   0   4     4884.50     5137.39    115.69 o 
   8   0   4       71.52       56.57     15.60 o 
  10   0   4      441.06      405.29     47.98 o 
  12   0   4     1950.52     1820.75    113.87 o 
 -13   1   4       10.29        8.27     20.32 o 
 -11   1   4      121.68      114.85     12.01 o 
  -9   1   4     1029.69     1027.86     23.34 o 
  -7   1   4     6653.70     6501.32     57.07 o 
  -5   1   4     5925.65     5819.46     52.43 o 
  -3   1   4     6340.85     6562.73     58.95 o 
   1   1   4    31097.15    29296.14    253.23 o 
   3   1   4    15944.74    17592.42    145.95 o 
   5   1   4       96.09      163.57     17.91 o 
   7   1   4      196.09      187.39     11.66 o 
   9   1   4      392.82      308.39     22.73 o 
  11   1   4      341.44      383.88     28.86 o 
 -12   2   4      614.39      589.40     30.42 o 
 -10   2   4     1304.51     1340.02     34.32 o 
  -8   2   4      854.05      872.65     20.63 o 
  -6   2   4      581.22      511.89     13.00 o 
  -4   2   4     4150.80     4469.30     77.86 o 
  -2   2   4    58714.77    57351.32    366.45 o 
   0   2   4     6138.34     5626.16     58.56 o 
   2   2   4    11925.65    12366.86    150.71 o 
   4   2   4      257.68      262.32     16.31 o 
   6   2   4     6163.14     6079.66     73.93 o 
   8   2   4     1522.77     1525.15     42.21 o 
  10   2   4       85.22       74.67     14.87 o 
  12   2   4      114.28      124.56     15.30 o 
 -13   3   4     1225.19     1241.27     47.04 o 
 -11   3   4      652.51      566.64     33.66 o 
  -9   3   4      165.11      170.06     17.51 o 
  -7   3   4     4526.31     4692.51     78.84 o 
  -5   3   4     6743.19     6835.66    172.41 o 
  -3   3   4     7813.18     7815.27    164.94 o 
  -1   3   4     9174.62     8964.48     69.64 o 
   1   3   4    10951.17    10924.79     85.75 o 
   3   3   4     8407.22     8652.83    109.44 o 
   5   3   4     1719.97     1840.83    119.35 o 
   7   3   4     2980.75     3061.27     53.57 o 
   9   3   4     3326.94     3216.16    137.48 o 
  11   3   4      375.23      379.81     25.09 o 
 -12   4   4      592.75      535.63     55.32 o 
 -10   4   4        4.93        8.41     20.64 o 
  -8   4   4      469.36      400.90     20.19 o 
  -6   4   4       13.33       17.95     11.78 o 
  -4   4   4      841.14      892.99     63.44 o 
  -2   4   4     1951.64     1856.16     28.27 o 
   0   4   4      475.81      354.41     12.04 o 
   2   4   4       49.42       78.92     10.54 o 
   4   4   4      139.16       78.39     13.05 o 
   6   4   4      259.21      219.17     24.16 o 
   8   4   4      302.86      305.41     24.91 o 
  10   4   4       83.22       87.19     19.03 o 
 -11   5   4      269.63      284.26     38.23 o 
  -9   5   4      317.99      253.85     34.15 o 
  -7   5   4     1483.04     1431.47     36.60 o 
  -5   5   4     4860.13     4826.89    129.45 o 
  -3   5   4       30.48       63.39      6.87 o 
  -1   5   4        8.68       20.64      6.89 o 
   1   5   4    11759.57    12037.29    102.24 o 
   3   5   4     6663.87     6662.63     90.87 o 
   5   5   4      250.25      208.06     15.57 o 
   7   5   4      513.88      648.78     67.16 o 
   9   5   4      758.06      823.44     42.21 o 
  11   5   4      144.59      134.20     22.81 o 
 -10   6   4     1562.51     1698.56     83.11 o 
  -8   6   4      585.77      537.40     66.74 o 
  -6   6   4        7.50        7.88      7.84 o 
  -4   6   4     2131.06     2283.95     33.82 o 
  -2   6   4     4090.91     4099.23     50.07 o 
   0   6   4     2061.02     1879.89     47.78 o 
   2   6   4      156.69      178.46     18.47 o 
   4   6   4     1632.61     1865.52     50.55 o 
   6   6   4     2292.44     2315.02     82.54 o 
   8   6   4      752.79      703.37     50.21 o 
  10   6   4       10.66       13.61     13.44 o 
  -9   7   4      282.13      289.25     36.59 o 
  -7   7   4       28.91       24.39     52.53 o 
  -5   7   4       18.71       14.82      5.97 o 
  -3   7   4      805.35      709.12     20.50 o 
  -1   7   4      575.68      567.11     25.40 o 
   1   7   4      109.48      103.51     11.57 o 
   3   7   4      125.25      111.91     21.60 o 
   5   7   4      390.22      468.88     39.81 o 
   7   7   4      175.03      164.30     29.19 o 
   9   7   4      204.28      243.46     33.29 o 
  -8   8   4      547.31      514.68     48.16 o 
  -6   8   4      758.80      755.02     94.52 o 
  -4   8   4      546.93      643.05     23.73 o 
  -2   8   4     1545.95     1582.86     38.34 o 
   0   8   4      491.09      389.09     20.14 o 
   2   8   4      560.33      579.63     20.02 o 
   4   8   4     1122.36     1251.59     64.21 o 
   6   8   4      851.65      738.61     44.01 o 
   8   8   4       34.31        9.97     15.83 o 
  -7   9   4     1397.96     1455.80     80.38 o 
  -5   9   4     1392.16     1510.25     52.56 o 
  -3   9   4      367.02      340.08     19.32 o 
  -1   9   4      286.18      280.22     18.55 o 
   1   9   4     1142.61     1195.25     55.56 o 
   3   9   4     1714.79     1527.83    101.82 o 
   5   9   4      460.74      488.77     65.84 o 
   7   9   4        9.48      -22.21     22.21 o 
  -6  10   4       29.66       59.70     20.01 o 
  -4  10   4      372.77      396.41     27.19 o 
  -2  10   4      490.76      523.36     25.22 o 
   0  10   4        0.81        9.76      9.71 o 
   2  10   4      159.11      154.01     15.58 o 
   4  10   4       43.63       31.77     27.18 o 
   6  10   4      409.34      409.52     65.28 o 
  -3  11   4      851.30      887.33     50.43 o 
  -1  11   4      628.78      657.37     42.17 o 
   1  11   4      185.15      254.06     24.31 o 
   3  11   4      152.74      148.86     61.73 o 
 -13   1   5      250.04      228.42     33.70 o 
 -11   1   5     3291.65     3318.19     53.68 o 
  -9   1   5     6050.65     6199.86     63.83 o 
  -7   1   5      344.95      365.24     12.18 o 
  -5   1   5     6196.87     5841.95     47.28 o 
  -3   1   5    45330.24    44049.41    290.85 o 
  -1   1   5     4583.79     4748.40     58.64 o 
   1   1   5     1525.11     1599.43     24.93 o 
   3   1   5    21013.28    20339.19    185.46 o 
   5   1   5    17087.91    16604.06    167.57 o 
   7   1   5      391.65      393.19     17.28 o 
   9   1   5       59.98       66.43     12.88 o 
  11   1   5     1098.89     1245.44     49.53 o 
 -12   2   5       98.99       80.13     16.25 o 
 -10   2   5      379.52      424.38     18.01 o 
  -8   2   5     2249.57     2318.32     37.23 o 
  -6   2   5    14502.93    14518.63    182.49 o 
  -4   2   5     1501.95     1524.74     26.79 o 
  -2   2   5     6733.36     7319.53     68.45 o 
   0   2   5     9614.72     9912.12     66.98 o 
   2   2   5    17602.29    16469.79    140.78 o 
   4   2   5     2025.36     2128.82     55.08 o 
   6   2   5      146.08      150.59     10.33 o 
   8   2   5     1078.60      980.80     25.94 o 
  10   2   5      903.92      838.45     33.45 o 
  12   2   5      192.49      192.35     30.45 o 
 -13   3   5       15.43       13.46     17.28 o 
 -11   3   5     1733.67     1737.99     72.85 o 
  -9   3   5      111.31      124.24     20.70 o 
  -7   3   5      593.60      541.53     49.34 o 
  -5   3   5       20.32       19.15     10.21 o 
  -3   3   5     7771.93     6839.19    138.09 o 
  -1   3   5      688.69      762.94     16.65 o 
   1   3   5     2012.05     1745.26     29.50 o 
   3   3   5       33.73       89.96     12.27 o 
   5   3   5     2181.83     2318.56     86.27 o 
   7   3   5      310.71      285.27     16.24 o 
   9   3   5        4.67       -7.85     13.77 o 
  11   3   5       67.08       62.07     12.68 o 
 -12   4   5      333.47      356.11     39.05 o 
 -10   4   5      370.56      454.36     54.18 o 
  -8   4   5      564.69      583.38     56.25 o 
  -6   4   5     2336.13     2196.69     72.35 o 
  -4   4   5      202.30      309.88     24.02 o 
  -2   4   5     7744.81     7440.86    101.00 o 
   0   4   5    14974.91    14190.84    108.61 o 
   2   4   5     3766.79     4034.63     67.38 o 
   4   4   5      649.04      587.86     30.02 o 
   6   4   5     1704.71     1728.42     63.33 o 
   8   4   5     5297.77     5130.27    101.77 o 
  10   4   5      665.08      582.65     36.31 o 
 -11   5   5     1549.91     1479.83     78.22 o 
  -9   5   5      583.33      685.97     49.02 o 
  -7   5   5       45.60       53.60     23.72 o 
  -5   5   5        4.91       10.78     13.37 o 
  -3   5   5     6234.79     6216.42     66.90 o 
  -1   5   5    16612.84    17154.04    156.81 o 
   1   5   5     1994.03     2145.06     48.95 o 
   3   5   5      661.55      663.79     27.62 o 
   5   5   5      681.44      636.44     27.04 o 
   7   5   5     2577.46     2819.18     90.54 o 
   9   5   5      306.90      317.76     27.91 o 
  11   5   5        1.97       -5.74     13.37 o 
 -10   6   5      366.76      366.96     83.20 o 
  -8   6   5     1439.58     1311.01     76.01 o 
  -6   6   5     1434.52     1331.13     54.46 o 
  -4   6   5        8.18        2.83      5.56 o 
  -2   6   5     1059.13      969.83     21.97 o 
   0   6   5     2014.17     2107.13     48.97 o 
   2   6   5     3480.15     3415.10     89.83 o 
   4   6   5      186.62      157.64     17.07 o 
   6   6   5      133.41      172.30     27.00 o 
   8   6   5       91.14      101.31     24.57 o 
  10   6   5       80.36       64.58     16.50 o 
  -9   7   5      935.15      926.35     63.14 o 
  -7   7   5     2221.24     2313.28     91.49 o 
  -5   7   5     3213.19     3077.75     74.48 o 
  -3   7   5     1726.07     1654.51     46.17 o 
  -1   7   5      788.72      818.40     30.18 o 
   1   7   5     2223.72     2470.47     64.57 o 
   3   7   5     3803.31     3957.71    107.40 o 
   5   7   5     3001.40     2847.13    134.04 o 
   7   7   5      156.69      171.72     27.75 o 
   9   7   5        3.37       29.13     21.87 o 
  -8   8   5      779.37      676.80     54.83 o 
  -6   8   5       42.53       40.88     13.78 o 
  -4   8   5      639.11      767.73     26.81 o 
  -2   8   5        1.56        2.61      8.55 o 
   0   8   5      354.54      438.34     24.78 o 
   2   8   5      577.99      568.15     57.89 o 
   4   8   5     1758.73     1850.30    110.27 o 
   6   8   5       41.56       78.32     32.09 o 
   8   8   5        0.56      -12.61     16.67 o 
  -7   9   5       35.79       13.58     21.68 o 
  -5   9   5      540.99      516.76     32.36 o 
  -3   9   5     1668.85     1545.12     37.84 o 
  -1   9   5      593.27      585.30     25.78 o 
   1   9   5       36.91       22.23     11.67 o 
   3   9   5      113.74      174.24     27.43 o 
   5   9   5      399.88      392.72     41.01 o 
   7   9   5      280.43      262.40     37.46 o 
  -6  10   5      242.15      247.43     25.60 o 
  -4  10   5      151.66      151.05     18.23 o 
  -2  10   5      388.66      409.44     23.01 o 
   0  10   5      509.21      456.67     25.05 o 
   2  10   5      202.97      187.33     28.52 o 
   4  10   5      207.68      216.20     44.98 o 
  -3  11   5       66.39       45.98     14.40 o 
  -1  11   5       87.79       60.98     23.92 o 
   1  11   5      285.91      264.66     25.32 o 
   3  11   5        9.79       11.19     26.74 o 
 -12   0   6      609.78      575.63     67.20 o 
 -10   0   6       11.13       22.15     11.70 o 
  -8   0   6     3559.91     3587.78     57.96 o 
  -6   0   6    10865.54    11031.00    132.55 o 
  -4   0   6     3170.10     2623.50     42.96 o 
  -2   0   6      557.17      611.39     34.04 o 
   2   0   6    11838.06    10691.93    216.39 o 
   6   0   6     4398.41     4535.54     85.86 o 
   8   0   6      841.62      696.36     60.50 o 
  10   0   6      489.03      444.22     54.70 o 
  12   0   6      981.09      918.76     87.08 o 
 -13   1   6       82.39      122.82     55.79 o 
 -11   1   6       18.95       26.88     13.45 o 
  -9   1   6       31.17       39.50      9.74 o 
  -7   1   6     6056.14     5900.09     66.39 o 
  -5   1   6     5465.33     5445.37     48.68 o 
  -3   1   6     2309.29     2381.62     30.61 o 
   1   1   6     5241.38     5565.51     64.17 o 
   3   1   6     3141.45     3218.30     43.06 o 
   5   1   6     2345.69     2449.22     39.99 o 
   7   1   6       33.26       26.80      9.34 o 
   9   1   6       44.51       35.25     12.33 o 
  11   1   6      132.35      157.25     28.03 o 
 -12   2   6      502.88      450.29     31.86 o 
 -10   2   6     3031.39     3182.93     67.82 o 
  -8   2   6       55.13       44.15     12.49 o 
  -6   2   6     1028.69     1046.97     33.52 o 
  -4   2   6     2542.46     2643.40     51.81 o 
  -2   2   6     7988.16     8436.11     84.09 o 
   0   2   6     7022.75     6463.36     70.36 o 
   2   2   6      852.42      815.21     28.29 o 
   4   2   6      358.02      404.85     18.93 o 
   6   2   6      531.20      523.74     15.28 o 
   8   2   6     1173.40     1117.00     26.72 o 
  10   2   6      124.79      125.96     14.91 o 
  12   2   6       73.43       68.73     21.06 o 
 -13   3   6      492.73      457.04     34.77 o 
 -11   3   6     1179.40     1287.58     81.69 o 
  -9   3   6     4083.94     4421.97    158.67 o 
  -7   3   6     1321.22     1457.39     66.71 o 
  -5   3   6     4047.00     4085.36     73.43 o 
  -3   3   6     6621.68     6632.17     73.24 o 
  -1   3   6    21749.22    21003.76    140.52 o 
   1   3   6    12493.71    12397.50    118.41 o 
   3   3   6      614.20      623.40     26.96 o 
   5   3   6      114.31      147.01     18.32 o 
   7   3   6     5105.86     5131.62    207.01 o 
   9   3   6     3919.74     3913.39     90.74 o 
  11   3   6      115.79      138.98     27.91 o 
 -12   4   6       21.80        2.88     18.05 o 
 -10   4   6       90.98      126.76     31.73 o 
  -8   4   6      379.63      508.81     54.19 o 
  -6   4   6      103.07      149.95     23.26 o 
  -4   4   6       92.50       90.82     10.39 o 
  -2   4   6     1261.05     1163.23     23.09 o 
   0   4   6     1131.12     1287.96     27.21 o 
   2   4   6        0.66        3.04      6.02 o 
   4   4   6      139.72      124.73     16.81 o 
   6   4   6      172.75      177.37     22.20 o 
   8   4   6      295.30      348.82     27.13 o 
  10   4   6       44.00       49.16     15.73 o 
 -11   5   6       12.09      -12.10     27.37 o 
  -9   5   6     1491.61     1492.71     72.28 o 
  -7   5   6     9700.39    10333.88    194.73 o 
  -5   5   6      765.00      774.48     35.23 o 
  -3   5   6       22.82       21.25      5.39 o 
  -1   5   6     7592.01     7786.46     80.97 o 
   1   5   6     4892.73     5044.20    175.16 o 
   3   5   6      596.93      588.86     37.58 o 
   5   5   6      695.11      666.05     41.09 o 
   7   5   6     1154.99     1391.74     63.77 o 
   9   5   6      806.12      801.16     42.86 o 
 -10   6   6      937.33     1023.76     66.04 o 
  -8   6   6      350.31      335.20     44.85 o 
  -6   6   6     1310.90     1345.15     52.02 o 
  -4   6   6     2704.23     2917.27     52.42 o 
  -2   6   6     2679.32     2664.83     48.49 o 
   0   6   6      685.02      579.21     23.93 o 
   2   6   6      891.59     1012.26     49.02 o 
   4   6   6     2832.41     3032.82    128.70 o 
   6   6   6     2538.14     2602.45    142.46 o 
   8   6   6      178.34      154.05     27.04 o 
  10   6   6       59.96       46.50     16.81 o 
  -9   7   6       29.93       39.04     24.60 o 
  -7   7   6      651.78      591.25     48.12 o 
  -5   7   6      253.95      293.58     14.98 o 
  -3   7   6      111.02       81.40     12.46 o 
  -1   7   6      528.59      519.35     22.95 o 
   1   7   6      542.69      504.13     27.43 o 
   3   7   6        8.62       28.89     44.14 o 
   5   7   6        2.49        6.54     28.89 o 
   7   7   6       37.36       70.35     34.56 o 
   9   7   6        1.31       47.25     50.84 o 
  -8   8   6       21.89       25.12     18.33 o 
  -6   8   6      182.64      179.69     19.78 o 
  -4   8   6     4434.05     5095.11    104.67 o 
  -2   8   6      774.43      716.96     28.68 o 
   0   8   6      173.36      254.26     30.33 o 
   2   8   6      720.79      797.80     49.04 o 
   4   8   6     2018.21     2356.38    124.99 o 
   6   8   6      472.77      439.27     59.20 o 
   8   8   6        2.43        5.58     43.09 o 
  -7   9   6      832.54      840.81     47.57 o 
  -5   9   6      228.06      221.28     22.47 o 
  -3   9   6      353.78      319.58     18.57 o 
  -1   9   6       27.86       25.53     10.79 o 
   1   9   6     1007.09     1054.77     52.82 o 
   3   9   6      970.88      896.44     80.88 o 
   5   9   6      264.40      252.50     47.85 o 
   7   9   6       17.42       10.66     20.21 o 
  -6  10   6      295.67      255.09     22.37 o 
  -4  10   6       24.42       46.22     17.88 o 
  -2  10   6      581.04      529.89     31.37 o 
   0  10   6       18.65        9.71     15.37 o 
   2  10   6      287.08      243.01     33.46 o 
   4  10   6       25.84       22.05     25.07 o 
  -3  11   6        6.67      -15.59     15.59 o 
  -1  11   6      630.68      710.33     37.54 o 
   1  11   6      734.94      688.05     42.63 o 
 -13   1   7      642.85      715.13     54.74 o 
 -11   1   7     1592.05     1663.73     49.85 o 
  -9   1   7      161.63      161.31     13.95 o 
  -7   1   7       34.75       35.95      4.88 o 
  -5   1   7    21164.91    21131.35    156.93 o 
  -3   1   7    20386.01    19596.89    294.29 o 
  -1   1   7     1655.97     1504.49     35.95 o 
   1   1   7     3700.94     4203.54     54.80 o 
   3   1   7    10977.30     9713.98    123.74 o 
   5   1   7     6894.04     6964.45     76.94 o 
   7   1   7        6.66       10.63      7.50 o 
   9   1   7        5.95        0.84      9.01 o 
  11   1   7     1070.29     1161.86     66.31 o 
 -12   2   7       36.54        7.56     14.32 o 
 -10   2   7     1381.72     1319.98     43.80 o 
  -8   2   7     4442.62     4557.40     70.66 o 
  -6   2   7     4482.39     4497.65     60.55 o 
  -4   2   7      648.51      545.32     15.50 o 
  -2   2   7     9306.13     9096.51     94.78 o 
   0   2   7     7531.96     7342.03     83.50 o 
   2   2   7    15101.96    15660.85    150.81 o 
   4   2   7     1942.57     1893.59     53.34 o 
   6   2   7     1421.91     1428.16     43.48 o 
   8   2   7     1894.64     1865.64     52.95 o 
  10   2   7      446.35      431.36     40.05 o 
 -13   3   7       54.97       88.02     18.54 o 
 -11   3   7      363.53      422.90     65.19 o 
  -9   3   7     1423.39     1614.19     92.85 o 
  -7   3   7     1300.43     1118.27     57.97 o 
  -5   3   7     1120.49     1234.30     26.18 o 
  -3   3   7     6318.13     6197.27     65.28 o 
  -1   3   7      266.45      259.06      9.09 o 
   1   3   7       50.61       69.91      9.07 o 
   3   3   7      231.12      229.82     12.05 o 
   5   3   7      210.66      227.55     15.68 o 
   7   3   7      644.86      727.90     51.07 o 
   9   3   7      920.79      859.64     33.20 o 
  11   3   7      167.92      210.98     30.71 o 
 -12   4   7      423.20      356.77     68.38 o 
 -10   4   7     1814.43     2160.03    119.63 o 
  -8   4   7     9750.06    10476.84    270.66 o 
  -6   4   7      690.03      624.73     25.66 o 
  -4   4   7       44.36       23.32      7.41 o 
  -2   4   7     6248.17     5977.42     84.32 o 
   0   4   7    51470.41    50997.73    452.61 o 
   2   4   7     2553.10     2388.94     66.40 o 
   4   4   7        8.77       17.20     12.06 o 
   6   4   7     2542.03     2688.09     80.64 o 
   8   4   7     4351.81     4447.01     95.42 o 
  10   4   7      523.95      591.43     48.03 o 
 -11   5   7      314.62      298.47     38.52 o 
  -9   5   7      852.26     1050.81    156.21 o 
  -7   5   7      236.72      255.31     32.86 o 
  -5   5   7        3.52        9.55      9.01 o 
  -3   5   7     1068.79     1011.30     26.29 o 
  -1   5   7     2768.22     2662.55     54.11 o 
   1   5   7     1967.89     1931.91     62.03 o 
   3   5   7      182.13      191.76     16.04 o 
   5   5   7      823.24      809.68     66.31 o 
   7   5   7      566.86      684.04     45.77 o 
   9   5   7      399.88      470.43     33.28 o 
 -10   6   7      130.92      180.04     48.79 o 
  -8   6   7      116.94      114.36     25.96 o 
  -6   6   7     6420.63     6573.94     98.90 o 
  -4   6   7       63.19       87.05      8.00 o 
  -2   6   7        2.26       19.04      9.51 o 
   0   6   7       87.65       89.41     13.59 o 
   2   6   7      527.64      527.79     47.16 o 
   4   6   7      372.77      439.22     38.91 o 
   6   6   7     3022.61     3055.62     97.34 o 
   8   6   7      114.95       71.76     33.58 o 
  10   6   7      347.53      337.18     39.17 o 
  -9   7   7      127.34      119.31     29.80 o 
  -7   7   7      418.43      482.47     32.79 o 
  -5   7   7     2847.02     2862.95     64.42 o 
  -3   7   7     2260.56     2163.79     47.46 o 
  -1   7   7       23.01       27.41     10.70 o 
   1   7   7       16.73       18.95     22.37 o 
   3   7   7     4203.82     4307.97    198.51 o 
   5   7   7     1177.66      990.30     81.31 o 
   7   7   7      173.41      215.22     44.16 o 
   9   7   7        7.62      -20.53     20.53 o 
  -8   8   7        2.04       24.67     14.59 o 
  -6   8   7     1595.26     1523.77     57.03 o 
  -4   8   7      439.78      515.74     32.88 o 
  -2   8   7       15.69       21.16     11.08 o 
   0   8   7       93.34       43.86     12.87 o 
   2   8   7      843.83      873.39     52.07 o 
   4   8   7      333.19      367.32     52.46 o 
   6   8   7       65.86       52.57     31.56 o 
   8   8   7        0.87       35.84     30.52 o 
  -7   9   7       22.61       18.33     25.62 o 
  -5   9   7        3.56        5.82     13.83 o 
  -3   9   7      321.20      219.27     16.26 o 
  -1   9   7      329.66      272.37     22.23 o 
   1   9   7      212.43      252.36     45.11 o 
   3   9   7      130.40      129.89     26.84 o 
   5   9   7       39.10       11.79     25.20 o 
  -6  10   7      351.93      326.29     24.74 o 
  -4  10   7      734.56      717.40     33.51 o 
  -2  10   7      794.42      770.16     37.40 o 
   0  10   7      625.88      589.29     29.10 o 
   2  10   7      608.58      592.25     62.70 o 
   4  10   7      200.48      199.14     44.60 o 
  -3  11   7      117.65      135.75     21.23 o 
  -1  11   7       95.52       65.41     19.41 o 
   1  11   7        0.87        2.46     22.21 o 
 -12   0   8     2572.87     2737.43    143.33 o 
 -10   0   8      939.38      916.71     39.88 o 
  -8   0   8        8.80       10.31      5.53 o 
  -6   0   8    16007.30    16342.32    219.69 o 
  -2   0   8      605.15      590.42     33.45 o 
   0   0   8     1950.93     2031.81     33.70 o 
   2   0   8    12130.06    11536.68    246.10 o 
   4   0   8    15700.63    15463.08    317.11 o 
   6   0   8     2858.02     2861.70    119.94 o 
   8   0   8     4658.79     4724.50    176.48 o 
  10   0   8      399.78      445.62     58.21 o 
 -13   1   8      232.83      235.96     34.73 o 
 -11   1   8      399.50      301.97     23.02 o 
  -9   1   8      162.39      139.45     13.42 o 
  -7   1   8      694.88      688.26     17.94 o 
  -5   1   8     4300.64     4121.76     44.66 o 
  -3   1   8      857.58      799.00     44.78 o 
  -1   1   8        8.56       15.80     15.62 o 
   1   1   8     5918.34     6419.81     64.36 o 
   3   1   8     4966.03     5078.42    171.11 o 
   5   1   8     3201.65     3245.73     44.60 o 
   7   1   8       14.86       11.68     11.14 o 
   9   1   8       12.99       -9.77     31.64 o 
  11   1   8        2.43       17.68     20.93 o 
 -12   2   8     1173.37     1096.13     49.94 o 
 -10   2   8     1453.82     1351.60     44.82 o 
  -8   2   8     1744.36     1706.86     41.62 o 
  -6   2   8     3184.58     3289.67     62.29 o 
  -4   2   8      163.68      186.28      8.33 o 
  -2   2   8     3375.88     3937.91     53.60 o 
   0   2   8    10897.19    10084.88     93.33 o 
   2   2   8    11979.76    11555.61    145.49 o 
   4   2   8       83.85      105.37      8.67 o 
   6   2   8      594.53      547.21     30.93 o 
   8   2   8      653.36      582.57     24.21 o 
  10   2   8     2110.58     2077.58    133.98 o 
 -11   3   8      466.26      444.37     40.52 o 
  -9   3   8     3402.57     3458.49    198.94 o 
  -7   3   8     4226.78     4421.10     97.92 o 
  -5   3   8     1486.98     1542.73     29.91 o 
  -3   3   8      118.80       67.65      7.71 o 
  -1   3   8    11392.75    10901.93    101.06 o 
   1   3   8     7778.72     7928.96    110.66 o 
   3   3   8       10.82        9.28      6.09 o 
   5   3   8      467.04      444.90     21.09 o 
   7   3   8      569.63      573.11     36.93 o 
   9   3   8      239.44      182.45     29.05 o 
  11   3   8      304.99      321.07     37.36 o 
 -12   4   8      311.65      296.89     34.75 o 
 -10   4   8      536.26      537.72     60.50 o 
  -8   4   8      132.70      124.36     32.94 o 
  -6   4   8      262.60      206.83     13.39 o 
  -4   4   8      256.69      299.73     16.15 o 
  -2   4   8     2987.40     2834.51     45.11 o 
   0   4   8     3161.13     3630.90     66.06 o 
   2   4   8       37.40       47.46      9.01 o 
   4   4   8      620.80      743.16     31.15 o 
   6   4   8      429.04      488.78     34.67 o 
   8   4   8       40.03       53.61     19.45 o 
  10   4   8        0.59       -2.61     18.01 o 
 -11   5   8       34.44        9.49     36.31 o 
  -9   5   8     1036.46     1193.33     66.13 o 
  -7   5   8      276.20      337.06     23.95 o 
  -5   5   8      107.45       96.00     12.30 o 
  -3   5   8      853.70      836.54     22.94 o 
  -1   5   8     1969.50     1851.69     44.48 o 
   1   5   8     1409.87     1457.02     54.64 o 
   3   5   8      124.77      137.14     14.46 o 
   5   5   8       18.32       19.58     25.75 o 
   7   5   8     1765.44     1857.31     73.25 o 
   9   5   8       89.21       73.45     24.31 o 
 -10   6   8      315.83      353.91     42.28 o 
  -8   6   8     1167.13     1124.08     64.89 o 
  -6   6   8     1658.14     1660.43     46.43 o 
  -4   6   8     3220.35     3327.89     90.55 o 
  -2   6   8     6096.41     6329.40     78.98 o 
   0   6   8      944.41      877.32     42.55 o 
   2   6   8     2294.43     2362.46     78.11 o 
   4   6   8     3373.95     3769.24    123.26 o 
   6   6   8      926.02      980.77     80.54 o 
   8   6   8      159.43      203.78     29.24 o 
  -9   7   8       79.23      104.88     25.98 o 
  -7   7   8      457.28      441.19     31.03 o 
  -5   7   8       64.91       77.02     15.64 o 
  -3   7   8       59.80       98.25     13.04 o 
  -1   7   8      911.59     1013.85     37.10 o 
   1   7   8      561.85      592.85     39.44 o 
   3   7   8      637.49      740.81     48.01 o 
   5   7   8       40.41       96.66     34.30 o 
   7   7   8        3.84       40.39     29.59 o 
  -8   8   8       89.48       28.65     16.24 o 
  -6   8   8     1909.09     1917.13     56.65 o 
  -4   8   8     3614.32     3957.88     71.53 o 
  -2   8   8      437.18      421.06     23.48 o 
   0   8   8      164.98      143.67     17.89 o 
   2   8   8     1039.28     1134.70     60.25 o 
   4   8   8     5035.82     5385.44    143.68 o 
   6   8   8      226.17      230.16     48.39 o 
  -7   9   8       11.17       12.51     16.11 o 
  -5   9   8     1660.18     1700.55     49.41 o 
  -3   9   8       95.96      102.36     15.50 o 
  -1   9   8       31.76       45.41     13.76 o 
   1   9   8      188.96      197.68     42.76 o 
   3   9   8      263.72      306.29     35.69 o 
   5   9   8       89.87      148.43     43.02 o 
  -6  10   8       44.24       29.76     13.40 o 
  -4  10   8       29.20       25.00     11.26 o 
  -2  10   8       26.83       32.21     14.45 o 
   0  10   8        2.08       -7.08     21.78 o 
   2  10   8     1033.35      994.26     89.55 o 
   4  10   8       10.30       18.94     31.96 o 
  -1  11   8      497.17      535.27     33.81 o 
 -13   1   9     1111.54     1156.53     93.84 o 
 -11   1   9     1562.28     1650.29     51.19 o 
  -9   1   9      254.92      213.46     18.71 o 
  -7   1   9      485.74      422.54     15.94 o 
  -5   1   9     8217.22     7828.42    109.83 o 
  -3   1   9     9234.90     9777.29    184.44 o 
  -1   1   9      363.97      361.15     14.75 o 
   1   1   9     6279.24     6293.07     84.79 o 
   3   1   9    17665.43    18068.92    211.75 o 
   5   1   9     1685.66     1835.84     67.20 o 
   7   1   9       32.49       43.69     15.82 o 
   9   1   9     1055.98     1093.88     61.95 o 
  11   1   9      450.78      429.64     44.79 o 
 -12   2   9      628.03      589.55     38.26 o 
 -10   2   9      167.16      202.96     20.45 o 
  -8   2   9      934.37      980.31     40.68 o 
  -6   2   9     2696.26     2830.69     78.00 o 
  -4   2   9     5652.74     5571.32     95.37 o 
  -2   2   9     9228.27     8296.88    125.99 o 
   0   2   9     4045.80     4438.14     48.17 o 
   2   2   9     1649.69     1718.82     36.51 o 
   4   2   9     1552.64     1480.20     38.73 o 
   6   2   9     8775.99     8746.17    131.47 o 
   8   2   9      391.35      384.63     36.60 o 
  10   2   9       18.20      -19.85     20.41 o 
 -11   3   9      233.94      212.58     31.42 o 
  -9   3   9       19.20       27.60     26.67 o 
  -7   3   9      170.09      188.50     13.08 o 
  -5   3   9      421.28      409.02     25.37 o 
  -3   3   9     1187.10     1485.87     35.29 o 
  -1   3   9     1487.18     1540.42     24.77 o 
   1   3   9     1044.42     1081.62     26.29 o 
   3   3   9     1262.84     1202.40     58.84 o 
   5   3   9      134.12      137.38     12.06 o 
   7   3   9       78.00       20.39     36.17 o 
   9   3   9        0.62      -17.46     17.46 o 
 -12   4   9       22.59       18.47     18.78 o 
 -10   4   9     2758.56     3021.51    143.81 o 
  -8   4   9     5457.56     6123.73    198.88 o 
  -6   4   9      962.33      993.84     26.15 o 
  -4   4   9       45.98       38.62      8.56 o 
  -2   4   9     8251.05     8195.30     72.46 o 
   0   4   9     9532.01     8997.67    118.29 o 
   2   4   9     2074.12     1973.71     53.74 o 
   4   4   9       39.98       31.27     12.65 o 
   6   4   9      935.65      860.70     73.05 o 
   8   4   9     1986.88     2059.22    104.36 o 
  10   4   9      147.21      158.48     46.04 o 
 -11   5   9      249.15      203.70     70.95 o 
  -9   5   9     1995.96     2004.27     85.84 o 
  -7   5   9     1306.37     1459.39     62.27 o 
  -5   5   9       37.25       42.42     11.80 o 
  -3   5   9      438.38      487.90     23.82 o 
  -1   5   9     3240.62     3450.40     86.48 o 
   1   5   9     4209.21     4343.26    101.79 o 
   3   5   9     2385.74     2301.04     61.88 o 
   5   5   9      701.33      650.28     61.41 o 
   7   5   9       94.46      125.77     35.21 o 
   9   5   9      381.07      399.03     40.36 o 
 -10   6   9        2.29      -11.32     35.51 o 
  -8   6   9      359.06      306.14     25.19 o 
  -6   6   9        2.99       20.83     11.71 o 
  -4   6   9     1281.93     1382.22     49.85 o 
  -2   6   9      955.97      985.23     32.46 o 
   0   6   9        7.44        1.70     12.77 o 
   2   6   9      263.78      305.44     29.90 o 
   4   6   9      277.44      344.27     41.90 o 
   6   6   9      683.36      764.12     74.12 o 
   8   6   9       39.54       43.73     31.97 o 
  -9   7   9       47.34       33.67     21.07 o 
  -7   7   9     1058.64     1056.88     40.18 o 
  -5   7   9     4011.07     3945.80     76.88 o 
  -3   7   9     2285.24     2181.20     49.19 o 
  -1   7   9      155.82      228.36     18.52 o 
   1   7   9      318.66      412.09     34.43 o 
   3   7   9      468.12      400.88     38.95 o 
   5   7   9     3048.44     3092.82    147.17 o 
   7   7   9      127.50      160.75     42.30 o 
  -8   8   9       25.15       72.92     28.33 o 
  -6   8   9      244.27      237.76     22.53 o 
  -4   8   9     1815.96     1908.71     49.46 o 
  -2   8   9       96.34      105.25     14.97 o 
   0   8   9       20.31        2.50     13.85 o 
   2   8   9      279.42      290.95     33.59 o 
   4   8   9      612.35      621.33     50.72 o 
   6   8   9       73.02       56.82     31.23 o 
  -7   9   9       43.95       82.97     21.14 o 
  -5   9   9      382.72      418.65     25.98 o 
  -3   9   9      305.12      236.99     20.35 o 
  -1   9   9        5.53        3.33     13.80 o 
   1   9   9      230.11      294.40     33.15 o 
   3   9   9      786.32      700.00     52.30 o 
   5   9   9        1.43       18.08     28.45 o 
  -4  10   9       88.11      117.18     17.00 o 
  -2  10   9      343.85      338.19     26.90 o 
   0  10   9      898.91      871.30     59.66 o 
   2  10   9      991.07      927.07     88.49 o 
 -12   0  10     1597.94     1911.97    122.91 o 
 -10   0  10      127.05      108.34     16.89 o 
  -8   0  10       42.32       43.81     19.50 o 
  -6   0  10    12646.46    13028.29    223.48 o 
  -4   0  10     8915.98     8670.90    139.50 o 
  -2   0  10     1634.92     1516.28     43.13 o 
   0   0  10       15.79       18.09      6.42 o 
   2   0  10     3560.44     3555.15    126.41 o 
   4   0  10      668.81      671.33     57.12 o 
   6   0  10     1126.52     1076.01     79.69 o 
   8   0  10       20.65       78.44     32.74 o 
  10   0  10      306.59      286.34     54.15 o 
 -13   1  10      232.25      227.68     60.09 o 
 -11   1  10     1012.71     1068.03     41.88 o 
  -9   1  10       22.20       33.30     12.96 o 
  -7   1  10      124.75      125.86     13.68 o 
  -5   1  10     2338.81     2462.10     69.68 o 
  -3   1  10     8509.86     8922.16    190.14 o 
  -1   1  10     2231.67     2039.82     51.73 o 
   1   1  10       32.87       42.12      4.85 o 
   3   1  10      176.17      164.86     33.64 o 
   5   1  10     1678.37     1697.26     66.23 o 
   7   1  10     3976.30     3932.76    112.73 o 
   9   1  10        1.73      -12.15     21.60 o 
 -12   2  10        5.78       -1.20     13.56 o 
 -10   2  10       75.58       50.96     13.21 o 
  -8   2  10     2652.53     2624.29     68.40 o 
  -6   2  10     3262.78     3205.64     70.00 o 
  -4   2  10       33.24        8.95      5.47 o 
  -2   2  10     1794.84     1753.12     43.13 o 
   0   2  10     8069.99     7443.87     65.84 o 
   2   2  10     6547.35     6343.98     78.34 o 
   4   2  10        3.85        7.18      3.84 o 
   6   2  10     2226.57     2205.12    179.77 o 
   8   2  10      467.75      458.12     55.57 o 
  10   2  10      367.21      371.35     41.29 o 
 -11   3  10     1231.47     1207.68     64.94 o 
  -9   3  10     6344.85     6431.65    147.54 o 
  -7   3  10     1422.72     1267.35    114.67 o 
  -5   3  10       71.28       91.82     15.04 o 
  -3   3  10     4665.12     4814.98    203.05 o 
  -1   3  10    15504.41    15144.09    137.84 o 
   1   3  10     5732.84     6157.32     76.77 o 
   3   3  10     2452.95     2498.19     72.03 o 
   5   3  10     2679.07     2273.87    382.64 o 
   7   3  10     1946.79     1725.50    107.97 o 
   9   3  10     1072.11     1000.41     71.16 o 
 -12   4  10        1.11       27.21     19.76 o 
 -10   4  10      357.34      279.61     32.52 o 
  -8   4  10      886.51      869.90     73.24 o 
  -6   4  10       14.57        3.37      7.93 o 
  -4   4  10        7.23        2.74      4.74 o 
  -2   4  10      449.38      395.86     15.48 o 
   0   4  10      359.61      310.29     20.89 o 
   2   4  10      214.68      190.67     12.92 o 
   4   4  10     3929.56     4200.30    112.19 o 
   6   4  10       24.30        4.27     28.33 o 
   8   4  10      198.39      168.54     39.86 o 
  10   4  10       73.67       70.47     22.47 o 
 -11   5  10      307.30      272.08     38.48 o 
  -9   5  10     1141.25     1150.19     66.76 o 
  -7   5  10      879.84      943.59     36.93 o 
  -5   5  10      482.30      483.28     22.76 o 
  -3   5  10     4884.87     4765.95    142.92 o 
  -1   5  10     3558.29     3716.64     72.77 o 
   1   5  10       73.91       70.99     39.03 o 
   3   5  10      934.14      918.17     33.66 o 
   5   5  10     5396.75     6071.92    201.19 o 
   7   5  10      884.85      853.01     79.76 o 
   9   5  10       27.47       32.18     21.19 o 
 -10   6  10      145.55      178.07     32.30 o 
  -8   6  10      540.48      515.32     45.73 o 
  -6   6  10     2458.34     2541.12     57.53 o 
  -4   6  10     1878.96     1914.19     48.70 o 
  -2   6  10       72.98       97.19     13.36 o 
   0   6  10      686.02      619.24     38.97 o 
   2   6  10     2131.13     2003.01     75.54 o 
   4   6  10      727.07      838.97     54.18 o 
   6   6  10       80.04      186.20     42.40 o 
   8   6  10       85.31      113.18     41.18 o 
  -9   7  10      110.17       57.44     44.42 o 
  -7   7  10      127.05      182.30     24.58 o 
  -5   7  10       77.41       60.20     14.06 o 
  -3   7  10      485.76      580.85     26.32 o 
  -1   7  10       14.24       21.47     11.61 o 
   1   7  10      775.15      871.59     49.85 o 
   3   7  10      388.46      414.97     39.10 o 
   5   7  10      481.72      576.33     64.29 o 
   7   7  10        1.58      -20.62     28.88 o 
  -8   8  10        2.93       25.81     21.36 o 
  -6   8  10      424.14      400.21     27.09 o 
  -4   8  10      705.59      744.59     31.82 o 
  -2   8  10      504.80      526.32     29.74 o 
   0   8  10       36.70       60.34     23.59 o 
   2   8  10      562.80      556.52     44.43 o 
   4   8  10       14.78       13.96     41.37 o 
   6   8  10       55.40       11.99     29.98 o 
  -7   9  10       69.96       67.32     20.20 o 
  -5   9  10      237.81      240.97     20.43 o 
  -3   9  10     1502.13     1504.42     46.17 o 
  -1   9  10      712.55      679.16     49.75 o 
   1   9  10        8.06       23.21     17.58 o 
   3   9  10      187.72      199.99     32.32 o 
   5   9  10      201.94      137.62     37.01 o 
  -4  10  10       36.41       29.72     16.32 o 
  -2  10  10      101.11       80.08     19.04 o 
   0  10  10      135.47      189.21     32.66 o 
   2  10  10        0.35       34.36     35.18 o 
 -11   1  11      529.51      557.75     31.77 o 
  -9   1  11      273.47      275.54     21.49 o 
  -7   1  11     2501.04     2495.35     71.91 o 
  -5   1  11     6858.46     7267.93    133.20 o 
  -3   1  11     3902.79     4035.52    111.08 o 
  -1   1  11     2183.31     2079.00     61.97 o 
   1   1  11     2395.17     2254.32     33.13 o 
   3   1  11     3284.95     3507.66     97.35 o 
   5   1  11     1826.51     1861.88     72.74 o 
   7   1  11     1789.70     1753.32     76.33 o 
   9   1  11      978.79      921.73     78.30 o 
 -12   2  11      739.41      855.84     46.49 o 
 -10   2  11     1795.01     1829.36     74.40 o 
  -8   2  11      262.67      258.21     24.36 o 
  -6   2  11        9.87        0.32      6.72 o 
  -4   2  11     3725.75     3332.28     90.15 o 
  -2   2  11     7213.57     6701.52     86.12 o 
   0   2  11     1029.67     1223.04     24.88 o 
   2   2  11       33.41       68.63     12.75 o 
   4   2  11     1020.89      884.81     16.47 o 
   6   2  11      609.27      572.60     43.02 o 
   8   2  11      411.43      410.10     40.45 o 
  10   2  11        3.04        0.84     20.17 o 
 -11   3  11      104.66       64.80     19.15 o 
  -9   3  11      137.16      163.34     26.12 o 
  -7   3  11     1626.78     1705.75     96.54 o 
  -5   3  11      292.36      237.07     11.63 o 
  -3   3  11      674.17      710.76     22.90 o 
  -1   3  11      769.37      769.94     23.36 o 
   1   3  11     2114.27     2346.30     37.03 o 
   3   3  11      998.49      895.59     42.13 o 
   5   3  11       62.89      162.65     37.11 o 
   7   3  11       74.03       24.63     26.47 o 
   9   3  11      319.44      291.89     37.77 o 
 -10   4  11     1345.49     1257.40     67.72 o 
  -8   4  11     2903.07     3051.99    139.01 o 
  -6   4  11     1144.11     1099.43     48.45 o 
  -4   4  11      340.28      344.36     19.98 o 
  -2   4  11     1896.17     1958.15     52.40 o 
   0   4  11     3451.10     3584.70     69.66 o 
   2   4  11     1871.62     1882.75    100.53 o 
   4   4  11      738.12      840.76     51.44 o 
   6   4  11      800.09      696.10     69.59 o 
   8   4  11       41.88       29.45     19.51 o 
 -11   5  11       21.28       14.72     20.89 o 
  -9   5  11      734.33      715.88     53.58 o 
  -7   5  11     3081.17     3419.11    107.98 o 
  -5   5  11      736.53      787.65     36.59 o 
  -3   5  11        3.16       -2.14      9.12 o 
  -1   5  11      328.40      348.75     22.74 o 
   1   5  11     4408.26     4204.40    223.48 o 
   3   5  11     2195.44     2127.75     80.00 o 
   5   5  11      558.66      552.32     60.01 o 
   7   5  11       10.23       10.07     22.73 o 
   9   5  11      133.89      156.16     42.25 o 
 -10   6  11      280.95      325.36     41.63 o 
  -8   6  11      170.99      167.35     30.96 o 
  -6   6  11      114.58      119.05     14.94 o 
  -4   6  11     1625.84     1667.60     78.18 o 
  -2   6  11     4163.04     4401.37     85.48 o 
   0   6  11        5.59        5.50     15.12 o 
   2   6  11      933.51      979.70     54.37 o 
   4   6  11      450.02      491.20     43.21 o 
   6   6  11      692.40      733.56     75.49 o 
   8   6  11       14.33       37.13     30.98 o 
  -9   7  11       34.21       -6.75     43.47 o 
  -7   7  11      390.23      418.17     33.05 o 
  -5   7  11     2246.11     2058.81     55.78 o 
  -3   7  11     2033.75     1891.12     53.80 o 
  -1   7  11      705.13      815.94     46.58 o 
   1   7  11      954.32     1093.22     57.60 o 
   3   7  11     2009.58     1878.72     81.04 o 
   5   7  11      144.80      182.92     40.67 o 
   7   7  11      503.92      607.55     77.59 o 
  -8   8  11       23.64       12.13     22.46 o 
  -6   8  11      134.29      109.51     20.71 o 
  -4   8  11      157.14      145.23     16.66 o 
  -2   8  11      268.25      293.19     24.03 o 
   0   8  11      122.78      108.00     22.24 o 
   2   8  11        8.04      -12.40     45.17 o 
   4   8  11       85.86      116.84     48.89 o 
   6   8  11      147.03      144.71     41.94 o 
  -5   9  11       89.80       80.63     15.15 o 
  -3   9  11      156.44      187.28     21.77 o 
  -1   9  11      106.66       96.79     35.90 o 
   1   9  11     1452.91     1474.62     72.73 o 
   3   9  11      159.75      133.20     27.07 o 
  -4  10  11       64.48       81.79     18.68 o 
  -2  10  11      294.42      310.93     30.78 o 
   0  10  11      317.93      306.29     56.12 o 
 -12   0  12      822.76      797.38     80.91 o 
 -10   0  12      470.05      498.41     44.95 o 
  -8   0  12     1089.06     1125.51     80.40 o 
  -6   0  12     2412.24     2429.79     75.10 o 
  -4   0  12      773.21      822.97     57.40 o 
  -2   0  12     5748.22     5648.95    118.61 o 
   0   0  12    11243.72    11308.96    159.65 o 
   2   0  12     1441.05     1529.61     85.15 o 
   4   0  12       21.51       31.59     24.52 o 
   6   0  12     1523.25     1470.23     97.34 o 
   8   0  12     3112.56     3313.09    160.52 o 
  10   0  12      312.14      337.64     58.50 o 
 -11   1  12     1046.34     1095.95     52.35 o 
  -9   1  12      153.08      163.50     21.26 o 
  -7   1  12      463.82      477.06     41.38 o 
  -5   1  12      122.73      130.28     16.01 o 
  -3   1  12     7467.83     7950.20    131.74 o 
  -1   1  12     4557.38     4530.24     74.91 o 
   1   1  12      466.17      483.91     12.29 o 
   3   1  12      103.64      105.34     26.37 o 
   5   1  12     1355.22     1311.49     90.89 o 
   7   1  12      251.80      228.04     30.45 o 
   9   1  12      155.36      209.32     70.02 o 
 -12   2  12        2.88        4.80     25.93 o 
 -10   2  12       16.18       38.08     17.01 o 
  -8   2  12     3483.72     3394.66    104.23 o 
  -6   2  12     5558.66     5338.35     90.33 o 
  -4   2  12      225.39      214.25     17.08 o 
  -2   2  12     1738.28     1665.80     34.81 o 
   0   2  12     6036.77     5908.67    107.76 o 
   2   2  12     7344.35     7360.49    114.13 o 
   4   2  12       65.07       62.23     11.95 o 
   6   2  12      162.02      131.79     27.34 o 
   8   2  12      399.73      452.78     48.45 o 
 -11   3  12      910.44      875.72     47.49 o 
  -9   3  12     2210.53     2113.75     82.53 o 
  -7   3  12     1618.04     1594.09     67.26 o 
  -5   3  12     2484.95     2285.20     46.03 o 
  -3   3  12     3724.94     3583.07     70.06 o 
  -1   3  12      865.97      841.62     25.73 o 
   1   3  12     1698.65     1708.92     36.08 o 
   3   3  12     3717.38     3687.01     89.84 o 
   5   3  12     1907.07     1830.01    106.16 o 
   7   3  12      167.40      192.63     36.44 o 
   9   3  12        2.46      -11.69     21.38 o 
 -10   4  12      120.22       90.24     23.42 o 
  -8   4  12      167.14      144.41     34.16 o 
  -6   4  12       92.21      116.47     18.67 o 
  -4   4  12      301.71      275.54     16.53 o 
  -2   4  12       21.11       18.77      7.83 o 
   0   4  12       78.05       78.28     13.02 o 
   2   4  12      423.80      434.73     23.39 o 
   4   4  12      113.98      147.00     43.81 o 
   6   4  12        0.50       25.03     24.47 o 
   8   4  12       29.10       14.41     18.06 o 
 -11   5  12      413.94      370.53     34.68 o 
  -9   5  12      400.30      434.32     43.76 o 
  -7   5  12       10.70       16.72     15.56 o 
  -5   5  12     1148.44     1168.70     45.15 o 
  -3   5  12     4443.42     4330.66     61.59 o 
  -1   5  12      947.16      959.40     40.20 o 
   1   5  12      105.26      117.64     23.18 o 
   3   5  12      863.40      897.08     53.97 o 
   5   5  12      727.10      790.69     73.62 o 
   7   5  12       36.41        8.14     24.37 o 
 -10   6  12       13.81       20.51     33.18 o 
  -8   6  12      412.06      436.97     44.03 o 
  -6   6  12     1665.88     1646.88     58.27 o 
  -4   6  12     1013.51     1062.72     39.10 o 
  -2   6  12      572.81      645.06     39.13 o 
   0   6  12      697.80      654.42     41.53 o 
   2   6  12      696.38      602.61     44.64 o 
   4   6  12      615.61      655.57     49.69 o 
   6   6  12       25.94      -18.47     32.11 o 
  -9   7  12        0.95        7.17     28.37 o 
  -7   7  12      311.59      332.52     50.42 o 
  -5   7  12       54.28       25.29     17.53 o 
  -3   7  12      276.27      298.97     26.77 o 
  -1   7  12       13.02       11.91     12.03 o 
   1   7  12      366.37      405.72     43.18 o 
   3   7  12      218.27      148.59     35.46 o 
   5   7  12       36.59       21.82     28.51 o 
  -8   8  12      166.51      137.21     32.76 o 
  -6   8  12      230.99      113.45     31.42 o 
  -4   8  12      314.21      295.46     24.95 o 
  -2   8  12      438.34      533.29     35.99 o 
   0   8  12      828.60      862.29     52.20 o 
   2   8  12      510.52      461.27     42.31 o 
   4   8  12       26.63       49.48     20.50 o 
  -5   9  12       84.87       93.20     18.44 o 
  -3   9  12      506.32      483.40     31.75 o 
  -1   9  12      790.95      753.41     78.91 o 
   1   9  12      432.34      515.86     58.23 o 
   3   9  12       14.40      -22.63     23.41 o 
  -2  10  12      113.24       90.11     27.19 o 
 -11   1  13      448.19      514.35     37.44 o 
  -9   1  13     1808.59     1890.31     62.90 o 
  -7   1  13     2105.82     2076.45     60.57 o 
  -5   1  13      978.45      885.93     43.52 o 
  -3   1  13     3173.09     3286.92     62.84 o 
  -1   1  13     9264.37     9232.13    162.27 o 
   1   1  13     2392.19     2318.47     33.25 o 
   3   1  13      172.92      219.89     28.12 o 
   5   1  13      310.98      328.41     50.37 o 
   7   1  13      692.79      778.74     55.17 o 
   9   1  13      205.04      213.66     43.84 o 
 -12   2  13      545.66      564.85     39.70 o 
 -10   2  13     1326.13     1414.73     49.44 o 
  -8   2  13       90.48       49.25     18.57 o 
  -6   2  13       85.40       74.72     13.25 o 
  -4   2  13     2739.06     2528.20     78.36 o 
  -2   2  13     2209.19     2217.68     63.02 o 
   0   2  13      830.64      971.89     24.87 o 
   2   2  13      608.71      624.66     20.22 o 
   4   2  13      957.06      904.87     72.20 o 
   6   2  13     1095.38      931.95     57.79 o 
   8   2  13      317.78      300.18     35.86 o 
 -11   3  13       39.42       49.18     16.77 o 
  -9   3  13        1.38       -0.12     17.66 o 
  -7   3  13     1188.41     1190.16     84.14 o 
  -5   3  13      599.23      528.77     24.83 o 
  -3   3  13        1.25       -4.00      5.60 o 
  -1   3  13      221.32      193.02     13.91 o 
   1   3  13      667.83      735.94     23.36 o 
   3   3  13      457.30      459.10     39.92 o 
   5   3  13       22.71      -17.09     26.83 o 
   7   3  13       23.55       -1.63     26.90 o 
   9   3  13        6.36       -4.01     34.10 o 
 -10   4  13      122.33       82.59     46.18 o 
  -8   4  13      574.33      552.84     61.05 o 
  -6   4  13     2648.20     2835.57     80.43 o 
  -4   4  13     2400.26     2349.82     56.44 o 
  -2   4  13      292.72      285.87     16.15 o 
   0   4  13       43.66       49.62     12.63 o 
   2   4  13     2355.90     2317.27    132.12 o 
   4   4  13     4566.69     4957.18    134.32 o 
   6   4  13      488.87      554.07     67.43 o 
   8   4  13       20.35       11.37     40.05 o 
  -9   5  13      124.77      148.17     29.33 o 
  -7   5  13     2506.67     2760.15    171.60 o 
  -5   5  13     1187.62     1226.70     55.21 o 
  -3   5  13       11.97        8.93     10.42 o 
  -1   5  13       16.71       -0.81     10.91 o 
   1   5  13     1749.85     1734.87    113.53 o 
   3   5  13     1359.69     1432.17     68.53 o 
   5   5  13       60.76      154.27     38.65 o 
   7   5  13        3.02      -19.34     29.45 o 
  -8   6  13      127.66      123.57     29.70 o 
  -6   6  13      344.60      313.38     30.14 o 
  -4   6  13      523.55      527.85     35.76 o 
  -2   6  13     1124.23     1059.41     41.73 o 
   0   6  13      106.26       85.33     35.37 o 
   2   6  13      149.66      150.19     24.68 o 
   4   6  13       85.37       88.47     23.65 o 
   6   6  13      268.05      224.91     49.52 o 
  -7   7  13      231.16      313.96     36.37 o 
  -5   7  13      681.28      623.04     46.45 o 
  -3   7  13      545.28      519.79     34.55 o 
  -1   7  13     1807.40     2012.89     62.40 o 
   1   7  13     1814.04     1861.19     79.01 o 
   3   7  13       22.20       47.07     20.66 o 
   5   7  13        2.67      -33.57     33.57 o 
  -6   8  13        0.81       24.52     13.96 o 
  -4   8  13      178.25      151.45     20.09 o 
  -2   8  13      801.65      746.13     53.18 o 
   0   8  13      421.78      393.89     38.31 o 
   2   8  13       80.20       75.40     23.62 o 
   4   8  13       14.05       -4.33     24.75 o 
  -5   9  13       57.82       -3.68     13.94 o 
  -3   9  13        1.22      -13.11     16.82 o 
  -1   9  13       87.39       60.71     33.10 o 
   1   9  13      201.71      227.38     47.35 o 
 -12   0  14      493.64      390.54     61.51 o 
 -10   0  14     1429.82     1369.00     98.31 o 
  -8   0  14     4376.04     4672.17    148.28 o 
  -6   0  14      237.76      259.19     27.60 o 
  -4   0  14      100.62       72.74     16.42 o 
  -2   0  14     3113.49     3116.02    108.86 o 
   0   0  14    19930.58    20582.36    402.67 o 
   2   0  14      714.04      610.17     60.05 o 
   4   0  14      914.77      912.57     77.00 o 
   6   0  14     1125.53     1245.29     95.29 o 
   8   0  14     2264.20     2324.00    139.81 o 
 -11   1  14      841.04      893.04     48.64 o 
  -9   1  14      522.63      521.78     35.01 o 
  -7   1  14      284.28      264.98     24.04 o 
  -5   1  14       30.16       30.23      5.48 o 
  -3   1  14     5050.01     5408.69     68.60 o 
  -1   1  14      632.20      627.49     22.44 o 
   1   1  14      188.09      160.59      7.63 o 
   3   1  14        4.81      -14.99     16.72 o 
   5   1  14       73.54       44.50     24.07 o 
   7   1  14      115.36      170.12     31.78 o 
   9   1  14      131.05      142.98     31.29 o 
 -10   2  14        2.85        6.93     19.36 o 
  -8   2  14     1707.03     1629.74     58.23 o 
  -6   2  14     4003.08     3922.67    150.38 o 
  -4   2  14        4.74        4.61     14.15 o 
  -2   2  14       25.01       20.15      8.96 o 
   0   2  14      712.71      751.52     24.43 o 
   2   2  14      813.24      840.55     37.42 o 
   4   2  14      424.11      377.24     50.94 o 
   6   2  14      341.09      388.83     40.82 o 
   8   2  14      136.37      165.26     30.60 o 
 -11   3  14      325.43      360.70     33.08 o 
  -9   3  14      232.05      209.60     44.97 o 
  -7   3  14      989.55      956.60     76.95 o 
  -5   3  14     5610.14     5307.13     87.17 o 
  -3   3  14     3248.70     3271.13     73.50 o 
  -1   3  14       76.74       74.22     10.24 o 
   1   3  14        8.16        6.63      7.11 o 
   3   3  14     4563.42     4682.30    203.23 o 
   5   3  14     2056.12     2224.44    121.77 o 
   7   3  14        3.18       -5.16     47.50 o 
 -10   4  14       17.24        8.08     20.03 o 
  -8   4  14      118.35      117.39     24.85 o 
  -6   4  14      743.51      726.58     49.22 o 
  -4   4  14       11.63       21.40     13.47 o 
  -2   4  14       25.72       27.30     10.77 o 
   0   4  14      494.41      453.21     26.33 o 
   2   4  14      485.43      504.67     40.06 o 
   4   4  14      269.62      351.82     39.55 o 
   6   4  14        4.23       16.55     30.01 o 
   8   4  14        0.17      -17.09     37.66 o 
  -9   5  14       24.38       13.27     19.68 o 
  -7   5  14       42.39       70.87     22.98 o 
  -5   5  14     1385.66     1521.41     61.83 o 
  -3   5  14     1384.54     1357.39     44.80 o 
  -1   5  14      414.59      390.30     26.09 o 
   1   5  14      886.24      898.57     51.82 o 
   3   5  14      701.57      714.94     51.21 o 
   5   5  14      215.27      154.31     41.34 o 
   7   5  14       34.93       45.14     34.18 o 
  -8   6  14      344.05      355.43     42.41 o 
  -6   6  14      473.92      460.13     32.30 o 
  -4   6  14      883.95      925.47     43.54 o 
  -2   6  14      758.54      831.51     38.10 o 
   0   6  14      619.06      537.07     40.62 o 
   2   6  14     1778.41     1737.31     77.04 o 
   4   6  14      262.99      286.23     37.23 o 
   6   6  14      127.26       46.56     30.22 o 
  -7   7  14       10.05       58.32     32.96 o 
  -5   7  14       94.11       91.31     19.32 o 
  -3   7  14        1.68       -0.96     16.29 o 
  -1   7  14        4.14       -8.25     16.83 o 
   1   7  14      202.67      175.36     29.00 o 
   3   7  14       83.75       79.35     35.82 o 
   5   7  14       13.54      -24.49     30.52 o 
  -6   8  14       23.80        6.17     13.15 o 
  -4   8  14      106.79      133.07     23.21 o 
  -2   8  14      618.31      727.56     56.61 o 
   0   8  14      715.68      630.72     47.79 o 
   2   8  14       29.93       41.33     23.16 o 
  -3   9  14      123.05      100.26     21.59 o 
  -1   9  14      603.72      573.52     72.81 o 
   1   9  14      111.50      160.06     30.14 o 
 -11   1  15      340.34      385.49     33.60 o 
  -9   1  15     1367.59     1550.03     59.17 o 
  -7   1  15      695.18      660.59     35.56 o 
  -5   1  15       51.57       39.52     13.51 o 
  -3   1  15      537.62      575.15     21.69 o 
  -1   1  15     1160.82     1150.83     31.26 o 
   1   1  15      967.31      889.71     40.03 o 
   3   1  15      314.72      313.44     51.91 o 
   5   1  15      411.58      524.24     44.46 o 
   7   1  15      489.98      479.92     47.05 o 
 -10   2  15      957.73      943.50     49.16 o 
  -8   2  15      906.24      930.11     44.63 o 
  -6   2  15      354.88      328.32     43.85 o 
  -4   2  15      489.08      453.23     29.26 o 
  -2   2  15     6657.29     6710.40     91.24 o 
   0   2  15     2046.75     2173.40     40.14 o 
   2   2  15      552.55      559.33     27.17 o 
   4   2  15      362.40      271.70     45.25 o 
   6   2  15      449.73      479.42     54.05 o 
   8   2  15      177.87      247.55     37.76 o 
 -11   3  15       61.31        9.78     31.40 o 
  -9   3  15       12.54        2.44     28.32 o 
  -7   3  15        0.86        1.86     28.07 o 
  -5   3  15        8.54        7.29     20.45 o 
  -3   3  15      321.62      312.61     18.44 o 
  -1   3  15      219.05      255.03     17.14 o 
   1   3  15      881.77      831.80     35.22 o 
   3   3  15        4.82      -21.38     33.96 o 
   5   3  15      997.50     1010.75     85.55 o 
   7   3  15       13.48       22.54     18.03 o 
 -10   4  15       60.51       52.48     32.88 o 
  -8   4  15       99.19       71.32     27.02 o 
  -6   4  15     3814.58     4274.02    172.86 o 
  -4   4  15     8106.37     8687.01    129.54 o 
  -2   4  15       49.87       50.35     10.27 o 
   0   4  15      480.41      536.51     28.84 o 
   2   4  15     1829.96     1850.90     77.66 o 
   4   4  15     2298.70     2346.11    105.10 o 
   6   4  15      173.10      217.78     49.60 o 
  -9   5  15        8.20       -4.28     22.15 o 
  -7   5  15      781.42      699.42     74.98 o 
  -5   5  15     2813.43     2825.93    119.87 o 
  -3   5  15        3.31       17.50     17.65 o 
  -1   5  15      179.33      172.06     22.57 o 
   1   5  15      309.23      284.00     32.04 o 
   3   5  15      617.70      653.91     49.19 o 
   5   5  15      126.83       97.51     34.46 o 
  -8   6  15       16.44       20.37     33.22 o 
  -6   6  15      400.64      484.34     67.46 o 
  -4   6  15      136.68      116.01     18.67 o 
  -2   6  15       68.35       39.19     12.86 o 
   0   6  15      118.77      133.58     25.09 o 
   2   6  15     1527.83     1550.63     74.62 o 
   4   6  15       12.30        8.70     20.10 o 
  -7   7  15      345.54      359.30     49.69 o 
  -5   7  15      377.29      386.17     31.86 o 
  -3   7  15      391.58      389.44     40.40 o 
  -1   7  15     2501.68     2606.72     73.80 o 
   1   7  15      231.25      246.90     32.76 o 
   3   7  15       14.21        3.21     21.74 o 
  -4   8  15       11.71       14.18     17.00 o 
  -2   8  15      549.89      579.96     80.95 o 
   0   8  15      201.37      164.31     48.24 o 
   2   8  15       88.15       72.00     22.04 o 
 -10   0  16     2889.88     3077.86    153.97 o 
  -8   0  16     2155.06     2347.10     87.09 o 
  -6   0  16      141.61      164.85     24.98 o 
  -4   0  16      605.89      641.73     37.85 o 
  -2   0  16     7067.08     7490.04    132.08 o 
   0   0  16     5727.98     6208.14    192.32 o 
   2   0  16      717.76      652.91     64.95 o 
   4   0  16      557.89      486.68     61.56 o 
   6   0  16      363.10      362.12     60.03 o 
 -11   1  16      236.08      188.52     26.68 o 
  -9   1  16      684.65      660.87     40.44 o 
  -7   1  16      364.62      350.25     27.74 o 
  -5   1  16       13.43       19.81     12.54 o 
  -3   1  16     1410.50     1298.72     37.33 o 
  -1   1  16     2959.47     3092.99     55.26 o 
   1   1  16     1208.08     1118.63     46.85 o 
   3   1  16       40.51       -9.00     20.63 o 
   5   1  16      116.44      115.87     25.27 o 
   7   1  16       21.43       24.10     74.94 o 
 -10   2  16        1.94       -1.62     22.26 o 
  -8   2  16      513.10      452.06     40.29 o 
  -6   2  16      949.54      858.82     49.42 o 
  -4   2  16     2052.15     2054.22     47.94 o 
  -2   2  16     1271.81     1287.29     32.96 o 
   0   2  16      263.73      244.43     14.22 o 
   2   2  16      271.46      251.73     29.85 o 
   4   2  16      394.95      375.11     53.58 o 
   6   2  16      920.49      993.40    141.12 o 
  -9   3  16       27.06       13.22     18.30 o 
  -7   3  16     1456.31     1339.84     95.07 o 
  -5   3  16     2087.15     1979.77    107.23 o 
  -3   3  16      618.82      640.34     23.79 o 
  -1   3  16      121.86      105.91     11.33 o 
   1   3  16      915.57      910.39     49.81 o 
   3   3  16     1005.00     1200.76     85.26 o 
   5   3  16      349.98      347.93     55.43 o 
   7   3  16       35.78       59.14     29.03 o 
 -10   4  16        0.45       51.54     35.53 o 
  -8   4  16        1.03      -25.87     31.43 o 
  -6   4  16       31.91       21.51     22.01 o 
  -4   4  16     1663.09     1756.78     74.58 o 
  -2   4  16       68.88       50.13     14.60 o 
   0   4  16      875.30      834.34     49.63 o 
   2   4  16       46.89       78.19     21.62 o 
   4   4  16      222.36      285.85     36.53 o 
   6   4  16       58.02       36.25     28.20 o 
  -9   5  16       75.45       45.46     27.00 o 
  -7   5  16        3.36       29.46     36.46 o 
  -5   5  16      611.37      603.07     49.25 o 
  -3   5  16      786.63      720.45     48.55 o 
  -1   5  16       20.52       21.80     17.44 o 
   1   5  16       39.64       41.47     18.14 o 
   3   5  16      731.72      739.73     55.06 o 
   5   5  16       53.59       22.16     32.40 o 
  -8   6  16      192.53      134.80     43.22 o 
  -6   6  16      576.85      585.87     50.39 o 
  -4   6  16      489.18      545.56     35.24 o 
  -2   6  16     1086.32     1266.66     85.88 o 
   0   6  16     1149.01     1033.12     58.60 o 
   2   6  16       78.82       76.25     37.14 o 
   4   6  16      155.84      198.52     33.06 o 
  -5   7  16       29.35       42.80     25.92 o 
  -3   7  16       80.66      102.21     62.86 o 
  -1   7  16       56.01       72.12     38.02 o 
   1   7  16       35.39       17.53     20.14 o 
   3   7  16        2.91       29.48     29.51 o 
  -4   8  16       25.27       22.07     14.63 o 
  -2   8  16      400.02      420.90     44.01 o 
   0   8  16     1548.28     1404.05    116.30 o 
  -9   1  17     2273.25     2230.40     73.58 o 
  -7   1  17      384.16      326.94     28.02 o 
  -5   1  17       16.02        6.05     13.62 o 
  -3   1  17     3126.50     3273.33     62.80 o 
  -1   1  17     3414.46     3460.77     60.59 o 
   1   1  17      146.22      161.84     21.99 o 
   3   1  17      110.28      129.88     43.73 o 
   5   1  17      857.54      879.62     61.56 o 
   7   1  17      189.24      150.98     30.36 o 
 -10   2  17       92.35       76.23     27.30 o 
  -8   2  17      494.57      614.00     46.95 o 
  -6   2  17     1826.43     1836.91     73.38 o 
  -4   2  17      762.14      708.09     25.71 o 
  -2   2  17      454.88      412.57     17.44 o 
   0   2  17     1163.12     1289.72     39.85 o 
   2   2  17     2131.07     1964.91     82.62 o 
   4   2  17      184.42      116.79     34.82 o 
   6   2  17        2.84        1.81     25.61 o 
  -9   3  17       70.13       76.73     22.28 o 
  -7   3  17       45.39       85.87     34.26 o 
  -5   3  17     1012.34     1047.69     80.13 o 
  -3   3  17      949.56      957.21     29.78 o 
  -1   3  17       55.92       61.10     11.65 o 
   1   3  17      464.36      451.67     28.04 o 
   3   3  17      176.11      151.52     27.56 o 
   5   3  17      156.56      154.64     41.40 o 
  -8   4  17       10.00       52.89     28.85 o 
  -6   4  17     1928.31     1960.86     82.27 o 
  -4   4  17     1121.07     1158.12     61.94 o 
  -2   4  17      676.97      646.95     33.52 o 
   0   4  17        4.53       21.27     27.10 o 
   2   4  17      746.89      736.68     70.41 o 
   4   4  17      581.40      647.26     53.23 o 
  -7   5  17       55.36       35.43     34.13 o 
  -5   5  17      239.71      271.76     36.52 o 
  -3   5  17      906.52      874.35     55.38 o 
  -1   5  17      846.42      766.98     48.01 o 
   1   5  17        2.62        6.30     18.24 o 
   3   5  17       72.42       57.70     30.97 o 
   5   5  17      110.82      131.24     42.69 o 
  -6   6  17       45.46       19.81     22.78 o 
  -4   6  17      144.60      186.55     42.53 o 
  -2   6  17        0.40       10.29     27.64 o 
   0   6  17     1216.51     1336.00     78.25 o 
   2   6  17      135.49      141.69     29.09 o 
  -5   7  17      195.60      171.74     31.68 o 
  -3   7  17       97.22       77.66     26.25 o 
  -1   7  17      467.42      524.80     69.57 o 
   1   7  17     1292.13     1274.50     70.75 o 
 -10   0  18      691.51      671.55     75.53 o 
  -8   0  18     2602.29     2563.75    129.73 o 
  -6   0  18      457.91      511.62     53.61 o 
  -4   0  18      274.12      223.70     25.90 o 
  -2   0  18      226.72      226.52     23.11 o 
   0   0  18     1176.87     1261.01     88.92 o 
   2   0  18     1367.77     1434.06     72.49 o 
   4   0  18       26.36       47.41     31.64 o 
   6   0  18       79.45       98.39     38.56 o 
  -9   1  18      544.49      554.36     38.96 o 
  -7   1  18      718.19      689.21     38.43 o 
  -5   1  18        1.25       -3.56     11.94 o 
  -3   1  18      136.70      139.80     15.45 o 
  -1   1  18       24.29       19.53     17.84 o 
   1   1  18     1132.41     1055.51     48.42 o 
   3   1  18      603.48      501.33     44.94 o 
   5   1  18        7.13       16.30     24.88 o 
  -8   2  18       35.40       16.38     18.96 o 
  -6   2  18       66.94       46.52     16.58 o 
  -4   2  18     1009.13     1031.05     31.81 o 
  -2   2  18      374.42      348.96     18.63 o 
   0   2  18       12.60       -8.17     10.96 o 
   2   2  18      137.19      147.24     28.22 o 
   4   2  18      295.33      354.92     56.38 o 
  -9   3  18       33.78       55.39     22.78 o 
  -7   3  18      386.41      443.77     40.67 o 
  -5   3  18     3222.32     3142.56     78.92 o 
  -3   3  18     1778.26     1780.17     59.27 o 
  -1   3  18      819.23      851.23     39.17 o 
   1   3  18      450.20      477.54     42.61 o 
   3   3  18      630.82      612.36     50.42 o 
   5   3  18      505.69      547.98     69.95 o 
  -8   4  18        5.25       32.40     25.40 o 
  -6   4  18      293.61      288.42     34.71 o 
  -4   4  18       12.55       22.51     15.25 o 
  -2   4  18       39.76       -3.32     13.27 o 
   0   4  18      242.50      228.90     22.73 o 
   2   4  18       22.75        8.58     21.22 o 
   4   4  18        2.20      -14.00     23.51 o 
  -7   5  18      829.40      799.48     57.81 o 
  -5   5  18      309.56      299.84     40.90 o 
  -3   5  18       91.58       72.07     22.45 o 
  -1   5  18      682.64      658.98     46.38 o 
   1   5  18     1168.97     1135.52    107.54 o 
   3   5  18      281.86      257.07     36.97 o 
  -6   6  18        6.59        6.71     33.26 o 
  -4   6  18      286.72      393.32     42.50 o 
  -2   6  18      675.23      757.34     84.41 o 
   0   6  18      160.26      185.22     29.45 o 
   2   6  18       25.43       18.91     18.52 o 
  -3   7  18      134.00      101.07     39.71 o 
  -1   7  18        9.37       13.80     29.44 o 
  -9   1  19      368.83      319.62     31.21 o 
  -7   1  19      179.41      172.95     23.12 o 
  -5   1  19      749.87      743.22     33.14 o 
  -3   1  19     1318.30     1374.40     51.14 o 
  -1   1  19      542.26      464.20     31.74 o 
   1   1  19      241.71      238.86     25.86 o 
   3   1  19      978.43      997.50     52.47 o 
   5   1  19      578.10      669.66     57.86 o 
  -8   2  19      869.87      907.61     58.09 o 
  -6   2  19      985.30      885.09     52.39 o 
  -4   2  19       12.26       -1.07     11.30 o 
  -2   2  19       45.62       43.12     11.76 o 
   0   2  19      609.20      689.59     38.87 o 
   2   2  19      474.89      527.74     49.48 o 
   4   2  19       65.86       92.79     37.07 o 
  -7   3  19      312.78      346.55     36.56 o 
  -5   3  19        1.53       17.14     15.81 o 
  -3   3  19     1029.66      946.69     54.54 o 
  -1   3  19       55.79       30.44     13.34 o 
   1   3  19       58.75       88.78     27.95 o 
   3   3  19        0.11       21.91     21.52 o 
  -6   4  19      248.09      217.97     26.32 o 
  -4   4  19      822.55      762.36     42.45 o 
  -2   4  19      516.06      600.10     44.64 o 
   0   4  19      406.23      442.00     41.17 o 
   2   4  19       82.12       52.46     41.57 o 
  -5   5  19      242.29      204.58     26.41 o 
  -3   5  19      839.49      761.96     81.15 o 
  -1   5  19      268.29      267.91     54.37 o 
   1   5  19       54.61       65.05     24.64 o 
  -4   6  19      117.43      115.86     39.13 o 
  -2   6  19       67.73      -37.77     39.76 o 
   0   6  19      204.47      243.39     57.82 o 
  -8   0  20      756.72      722.50     71.60 o 
  -6   0  20     1936.17     2113.28     81.37 o 
  -4   0  20      594.76      477.45     57.76 o 
  -2   0  20        5.28       18.73     23.33 o 
   0   0  20      373.52      408.94     57.44 o 
   2   0  20      972.95     1064.63     66.11 o 
   4   0  20      484.13      416.49     66.16 o 
  -7   1  20      607.74      645.96     38.39 o 
  -5   1  20      291.41      254.56     21.99 o 
  -3   1  20       86.98      101.86     29.26 o 
  -1   1  20        3.62       18.08     14.75 o 
   1   1  20      571.48      512.45     36.71 o 
   3   1  20      184.01      163.96     25.46 o 
  -8   2  20        1.66       -7.47     40.33 o 
  -6   2  20       27.97       24.16     12.36 o 
  -4   2  20      871.08      889.88     43.34 o 
  -2   2  20      831.00      730.90     33.05 o 
   0   2  20       43.41       24.53     55.95 o 
   2   2  20       21.48       -3.46     20.01 o 
  -7   3  20      191.56      150.22     40.38 o 
  -5   3  20      166.87      173.93     33.57 o 
  -3   3  20      823.70      898.86     68.00 o 
  -1   3  20      934.28      972.94     46.08 o 
   1   3  20      269.41      228.67     32.50 o 
   3   3  20      106.33       90.48     36.22 o 
  -6   4  20        7.56        5.76     16.34 o 
  -4   4  20       35.80       38.19     20.16 o 
  -2   4  20      228.29      224.68     30.74 o 
   0   4  20        2.15      -12.57     19.87 o 
   2   4  20       25.19       11.26     20.74 o 
  -5   5  20       15.74      -14.58     21.32 o 
  -3   5  20        2.47       -2.91     20.47 o 
  -1   5  20      374.12      418.41     67.66 o 
  -7   1  21      232.45      252.48     41.34 o 
  -5   1  21     1137.03     1254.72     66.57 o 
  -3   1  21      538.28      476.11     32.61 o 
  -1   1  21       31.35       -1.17     14.83 o 
   1   1  21       69.64       72.41     17.77 o 
  -6   2  21      335.94      346.49     30.35 o 
  -4   2  21       78.14       67.72     22.71 o 
  -2   2  21      144.55      146.77     20.73 o 
   0   2  21      248.66      217.05     31.23 o 
   2   2  21      412.59      369.25     43.45 o 
  -5   3  21       49.88       41.40     24.93 o 
  -3   3  21      269.76      297.05     34.58 o 
  -1   3  21       75.92       66.78     19.33 o 
   1   3  21        0.30        6.11     19.02 o 
  -4   4  21       48.27       21.45     20.97 o 
  -2   4  21      680.49      640.06     49.10 o 
   0   4  21     1002.01      932.21     61.06 o 
  -4   0  22     1320.47     1022.00     87.02 o 
  -2   0  22        2.72      -22.60     26.14 o 
   0   0  22      177.93      275.71     36.69 o 
  -5   1  22      206.22      217.45     32.20 o 
  -3   1  22        0.62       -0.77     18.13 o 
  -1   1  22        4.21       17.70     18.46 o 
  -4   2  22       44.19       68.06     25.81 o 
  -2   2  22      319.88      308.75     55.00 o 
   0   2  22      269.54      328.80     45.76 o 
                                                 
